# Supplementary material for: Identification of Key Genes in Acute Liver Failure via Analysis of Programmed Cell Death Patterns
Source: Int J Genomics. 2026 Mar 19;2026:4119010. doi: 10.1155/ijog/4119010 (PMC13191773; doi:10.1155/ijog/4119010)
Supplement: Supplementary file 1 — Supporting Information Additional supporting information can be found online in the Supporting Information section. [file IJOG-2026-4119010-s001.xlsx]

## Sheet: Table S1
Table S1 GSEA results of IL18.
ID	Description	setSize	enrichmentScore	NES	pvalue	p.adjust	qvalue	rank	leading_edge	core_enrichment
KEGG_COMPLEMENT_AND_COAGULATION_CASCADES	KEGG_COMPLEMENT_AND_COAGULATION_CASCADES	67	-0.708149	-2.52431	1e-10	1.84e-08	1.10526e-08	1415	tags=49%, list=7%, signal=46%	C3/BDKRB2/F7/F10/CFI/CPB2/F12/PROC/C6/FGB/CFB/MASP2/F2/KLKB1/SERPINC1/C8G/C5/C4BPB/C8B/FGA/C4BPA/F9/FGG/SERPINF2/PLG/F11/F13B/SERPIND1/KNG1/F5/C8A/C9/MBL2
KEGG_LEISHMANIA_INFECTION	KEGG_LEISHMANIA_INFECTION	67	0.661934	2.5226	9.50665e-10	7.43965e-08	4.4689e-08	4240	tags=60%, list=20%, signal=48%	FCGR2A/NCF2/HLA-DQA1/NCF4/TLR2/TLR4/ITGB2/CR1/IRAK4/PRKCB/TGFB1/FCGR3B/HLA-DMB/CYBA/NCF1/ITGAM/HLA-DPB1/HLA-DRB4/FCGR2C/PTPN6/TGFB2/IFNG/IL1A/HLA-DMA/HLA-DRA/ITGA4/MAPK11/IL12B/HLA-DPA1/NFKBIB/PTGS2/HLA-DOA/TAB1/FCGR1A/HLA-DQB1/JUN/MARCKSL1/MAPK12/IFNGR2/IRAK1
KEGG_GLYCINE_SERINE_AND_THREONINE_METABOLISM	KEGG_GLYCINE_SERINE_AND_THREONINE_METABOLISM	31	-0.821701	-2.49353	1.41431e-09	7.43965e-08	4.4689e-08	1874	tags=74%, list=9%, signal=68%	GLYCTK/SARDH/SHMT1/PHGDH/AMT/GAMT/PIPOX/DAO/CHDH/ALAS1/MAOA/CBS/GCAT/PSAT1/SDS/MAOB/GATM/AGXT/AGXT2/BHMT/DMGDH/CTH/GNMT
KEGG_RETINOL_METABOLISM	KEGG_RETINOL_METABOLISM	45	-0.750119	-2.45381	1.61731e-09	7.43965e-08	4.4689e-08	1998	tags=64%, list=9%, signal=59%	RDH12/RETSAT/DGAT2/ADH1B/UGT2B4/CYP2A13/CYP26A1/CYP2A6/UGT2B28/UGT1A6/CYP2C18/CYP2A7/UGT2A3/CYP1A2/CYP2B6/CYP4A11/CYP3A4/RDH16/CYP2C9/UGT2B15/CYP3A5/CYP1A1/ADH4/CYP2C8/CYP2C19/CYP3A43/ADH1A/ADH6/ADH1C
KEGG_DRUG_METABOLISM_CYTOCHROME_P450	KEGG_DRUG_METABOLISM_CYTOCHROME_P450	58	-0.704261	-2.46161	6.01744e-09	2.21442e-07	1.33017e-07	1241	tags=55%, list=6%, signal=52%	ADH1B/UGT2B4/CYP2A13/ALDH3A1/GSTO2/MAOA/CYP2A6/UGT2B28/UGT1A6/CYP2C18/CYP2E1/CYP2A7/UGT2A3/CYP1A2/GSTA3/CYP2B6/MAOB/CYP3A4/MGST1/GSTA1/CYP2C9/UGT2B15/CYP3A5/ADH4/CYP2C8/CYP2C19/AOX1/CYP3A43/FMO5/ADH1A/ADH6/ADH1C
KEGG_VALINE_LEUCINE_AND_ISOLEUCINE_DEGRADATION	KEGG_VALINE_LEUCINE_AND_ISOLEUCINE_DEGRADATION	43	-0.731019	-2.38283	7.9164e-09	2.4277e-07	1.45828e-07	3596	tags=65%, list=17%, signal=54%	HSD17B10/ECHS1/ACAA1/HIBCH/IVD/ACADM/ACAT1/AUH/PCCA/ACADS/PCCB/ACAD8/HADH/MCCC2/MCCC1/ALDH3A2/ALDH1B1/ACAT2/HIBADH/BCKDHB/ACAA2/ALDH7A1/ABAT/ALDH6A1/EHHADH/ACADSB/HMGCS2/AOX1
KEGG_ARGININE_AND_PROLINE_METABOLISM	KEGG_ARGININE_AND_PROLINE_METABOLISM	48	-0.729334	-2.43993	1.47853e-08	3.51481e-07	2.1113e-07	1505	tags=52%, list=7%, signal=49%	ARG2/GOT2/OAT/GLUD2/ALDH3A2/GAMT/DAO/ALDH4A1/MAOA/ALDH1B1/ALDH7A1/AGMAT/GLUD1/ASS1/ASL/GOT1/NAGS/MAOB/GLS2/PRODH2/GATM/AOC1/CPS1/ARG1/OTC
KEGG_ECM_RECEPTOR_INTERACTION	KEGG_ECM_RECEPTOR_INTERACTION	81	0.594202	2.3542	1.52818e-08	3.51481e-07	2.1113e-07	4445	tags=53%, list=21%, signal=42%	TNC/COL11A1/COL6A2/ITGA3/SV2A/ITGB7/COL5A1/COL4A2/LAMC2/COL4A1/SDC3/CD36/COL6A1/COL1A1/COL5A3/COL5A2/COL1A2/THBS1/THBS2/LAMA1/COL4A4/HSPG2/COL6A6/LAMB3/COL6A3/SV2C/CD44/ITGA9/LAMA2/COL3A1/ITGA4/COMP/LAMB4/LAMB1/ITGA2/VWF/ITGB8/ITGA5/ITGB5/TNN/ITGB4/LAMB2/ITGA1
KEGG_ALANINE_ASPARTATE_AND_GLUTAMATE_METABOLISM	KEGG_ALANINE_ASPARTATE_AND_GLUTAMATE_METABOLISM	30	-0.790639	-2.3757	3.56257e-08	7.28348e-07	4.37509e-07	2869	tags=67%, list=13%, signal=58%	GAD2/GOT2/GFPT1/NIT2/GLUD2/ACY3/ALDH4A1/GPT/GLUD1/ASS1/ABAT/ASL/GPT2/GOT1/ASPA/ALDH5A1/GLS2/AGXT/CPS1/AGXT2
KEGG_PEROXISOME	KEGG_PEROXISOME	77	-0.630872	-2.30542	4.89909e-08	9.01432e-07	5.41478e-07	4044	tags=56%, list=19%, signal=46%	PEX2/IDH1/MLYCD/HSD17B4/HMGCL/ACSL1/SOD2/ACAA1/ACSL6/DDO/CROT/SLC25A17/PEX1/SOD1/ACSL5/PEX13/PEX19/PEX3/PEX7/PECR/PEX10/PEX5/ACOX1/PHYH/CRAT/DECR2/AMACR/HACL1/PXMP2/ABCD3/PIPOX/DAO/ECI2/ACOX2/PEX11A/BAAT/HAO2/XDH/EHHADH/SLC27A2/AGXT/EPHX2/HAO1
KEGG_FOCAL_ADHESION	KEGG_FOCAL_ADHESION	193	0.445772	1.96371	6.12522e-08	1.02458e-06	6.15453e-07	4982	tags=37%, list=23%, signal=29%	TNC/COL11A1/COL6A2/MYL9/ITGA3/ITGB7/COL5A1/COL4A2/LAMC2/COL4A1/HGF/COL6A1/PRKCB/COL1A1/COL5A3/COL5A2/VAV1/PIP5K1C/PARVG/COL1A2/FLNA/THBS1/THBS2/LAMA1/VASP/COL4A4/RAC2/PDGFA/ZYX/COL6A6/PIK3R5/LAMB3/COL6A3/VAV3/CAV1/ITGA9/TLN1/PIK3R3/ACTN4/LAMA2/AKT3/COL3A1/ITGA4/GRB2/COMP/LAMB4/PDGFRA/KDR/LAMB1/ITGA2/VWF/ITGB8/ACTN1/VEGFC/PARVB/JUN/ITGA5/ITGB5/IGF1R/TNN/PIK3CG/ITGB4/PPP1R12A/LAMB2/ITGA1/SRC/MYL2/P…
KEGG_FATTY_ACID_METABOLISM	KEGG_FATTY_ACID_METABOLISM	40	-0.730613	-2.3263	7.46789e-08	1.14508e-06	6.87832e-07	3877	tags=70%, list=18%, signal=58%	ACSL1/CPT2/ECHS1/ACAA1/ACSL6/ACSL5/ACADM/ACAT1/ECI1/ACOX1/ACADS/HADH/ALDH3A2/ADH1B/GCDH/ALDH1B1/ACAT2/ECI2/ACAA2/ALDH7A1/CYP4A11/ACADL/EHHADH/ADH4/ACADSB/ADH1A/ADH6/ADH1C
KEGG_METABOLISM_OF_XENOBIOTICS_BY_CYTOCHROME_P450	KEGG_METABOLISM_OF_XENOBIOTICS_BY_CYTOCHROME_P450	55	-0.670457	-2.30365	1.08138e-07	1.53057e-06	9.1939e-07	2140	tags=58%, list=10%, signal=53%	ALDH3B2/GSTZ1/AKR1C1/EPHX1/ADH1B/UGT2B4/AKR1C3/ALDH3A1/GSTO2/UGT2B28/UGT1A6/CYP2C18/CYP2E1/UGT2A3/CYP1A2/GSTA3/CYP2B6/CYP3A4/MGST1/AKR1C4/GSTA1/CYP2C9/UGT2B15/CYP3A5/CYP1A1/ADH4/CYP2C8/CYP2C19/CYP3A43/ADH1A/ADH6/ADH1C
KEGG_LYSOSOME	KEGG_LYSOSOME	116	0.507046	2.09574	2.6243e-07	3.44908e-06	2.07182e-06	5995	tags=59%, list=28%, signal=43%	DNASE2B/CTSE/ACP5/CTSC/AP1B1/MCOLN1/CTSS/CTSW/MAN2B1/ARSG/PLA2G15/SLC11A1/LAPTM5/CTSH/GM2A/AP1S2/SGSH/NPC2/TPP1/GALC/AP1S3/DNASE2/GAA/GNS/GGA1/CTSD/CTNS/MANBA/ASAH1/HEXA/PPT1/ATP6V0C/CTSV/SCARB2/TCIRG1/ARSB/PSAP/CTSB/M6PR/NPC1/GGA2/SLC17A5/ATP6AP1/SORT1/ATP6V0A2/ACP2/LAMP1/LIPA/CLTA/LGMN/ATP6V1H/SLC11A2/GALNS/CTSK/ENTPD4/IDUA/FUCA1/GNPTAB/ATP6V0D2/AP3B1/NAGA/ATP6V0D1/LAPTM4B/IGF2R/ATP6V0B/NAGPA/G…
KEGG_CHEMOKINE_SIGNALING_PATHWAY	KEGG_CHEMOKINE_SIGNALING_PATHWAY	179	0.437145	1.89759	5.92278e-07	7.26528e-06	4.36416e-06	4871	tags=44%, list=22%, signal=34%	CCR10/CXCL8/CXCR3/CCL26/CCL23/CCL4/ARRB2/GNG8/PRKCD/CCR2/CXCR2/FGR/GRK7/GNGT2/CCL11/PRKCB/CXCL5/DOCK2/CXCL16/VAV1/NCF1/CXCR4/GNB4/PREX1/ADCY3/ADCY7/ADCY4/RAC2/TIAM1/HCK/CCR1/PIK3R5/CCL18/CXCL1/CCR3/VAV3/CCL2/CCR5/CXCL14/CXCL3/CCL24/GRK5/PIK3R3/CCR9/PLCB3/CCL5/WAS/AKT3/GNAI2/GRB2/NFKBIB/CXCR6/ARRB1/GNG2/CSK/LYN/CCL27/IKBKB/ADCY5/GRK6/CCL28/TIAM2/ITK/PPBP/GRK4/ADCY2/PRKX/CCL17/PIK3CG/GNB1/PF4/PTK2B…
KEGG_LINOLEIC_ACID_METABOLISM	KEGG_LINOLEIC_ACID_METABOLISM	23	-0.793983	-2.2452	8.44677e-07	9.71378e-06	5.83494e-06	618	tags=52%, list=3%, signal=51%	CYP2C18/CYP2E1/PLA2G12B/CYP1A2/CYP3A4/PLA2G2A/CYP2C9/CYP3A5/CYP2J2/CYP2C8/CYP2C19/CYP3A43
KEGG_GLYCOLYSIS_GLUCONEOGENESIS	KEGG_GLYCOLYSIS_GLUCONEOGENESIS	60	-0.633653	-2.22465	1.18412e-06	1.28163e-05	7.69859e-06	2140	tags=35%, list=10%, signal=32%	ALDH3B2/FBP1/PGM1/ALDH3A2/PCK2/PDHA2/ADH1B/LDHAL6A/LDHC/ALDH3A1/ENO3/ALDH1B1/ALDH7A1/GCK/ADH4/ALDOB/PKLR/PCK1/ADH1A/ADH6/ADH1C
KEGG_BUTANOATE_METABOLISM	KEGG_BUTANOATE_METABOLISM	33	-0.734432	-2.238	1.28226e-06	1.31075e-05	7.87352e-06	3906	tags=67%, list=18%, signal=55%	HMGCL/PDHA1/AACS/ECHS1/GAD2/ACSM5/ACAT1/ACADS/HADH/ALDH3A2/PDHA2/ALDH1B1/ACAT2/BDH1/ALDH7A1/ABAT/ACSM1/ACSM3/ALDH5A1/EHHADH/HMGCS2/ACSM2A
KEGG_INTESTINAL_IMMUNE_NETWORK_FOR_IGA_PRODUCTION	KEGG_INTESTINAL_IMMUNE_NETWORK_FOR_IGA_PRODUCTION	44	0.639536	2.27587	1.6499e-06	1.51791e-05	9.11788e-06	3735	tags=55%, list=17%, signal=45%	CCR10/TNFRSF17/ITGB7/HLA-DQA1/CD86/TNFSF13/TGFB1/HLA-DMB/CXCR4/HLA-DPB1/HLA-DRB4/HLA-DMA/HLA-DRA/CCR9/ITGA4/MADCAM1/IL2/AICDA/HLA-DPA1/HLA-DOA/CCL27/CCL28/HLA-DQB1/CD80
KEGG_TRYPTOPHAN_METABOLISM	KEGG_TRYPTOPHAN_METABOLISM	39	-0.700137	-2.21689	1.58383e-06	1.51791e-05	9.11788e-06	2404	tags=56%, list=11%, signal=50%	AFMID/HAAO/ACAT1/HADH/AADAT/TDO2/ALDH3A2/GCDH/MAOA/ALDH1B1/ACAT2/ALDH7A1/CYP1A2/IDO2/DDC/OGDHL/MAOB/EHHADH/AOC1/CYP1A1/AOX1/ACMSD
KEGG_HISTIDINE_METABOLISM	KEGG_HISTIDINE_METABOLISM	28	-0.754813	-2.22081	3.31286e-06	2.9027e-05	1.74361e-05	1435	tags=57%, list=7%, signal=53%	ALDH3B2/ALDH3A2/ACY3/HAL/ALDH3A1/MAOA/ALDH1B1/ALDH7A1/ASPA/DDC/AMDHD1/CNDP1/FTCD/MAOB/HDC/AOC1
KEGG_TYROSINE_METABOLISM	KEGG_TYROSINE_METABOLISM	40	-0.676883	-2.15522	4.86089e-06	4.06548e-05	2.44208e-05	1241	tags=55%, list=6%, signal=52%	TRMT11/TYR/AOC2/GOT2/ALDH3B2/GSTZ1/ADH1B/ALDH3A1/FAH/MAOA/TAT/HPD/GOT1/DDC/TYRP1/MAOB/HGD/ADH4/AOX1/ADH1A/ADH6/ADH1C
KEGG_CYSTEINE_AND_METHIONINE_METABOLISM	KEGG_CYSTEINE_AND_METHIONINE_METABOLISM	34	-0.702718	-2.15749	5.51229e-06	4.40983e-05	2.64893e-05	2616	tags=41%, list=12%, signal=36%	ADI1/GOT2/MPST/DNMT3L/LDHAL6A/LDHC/TAT/CBS/GOT1/SDS/CDO1/BHMT/CTH/MAT1A
KEGG_STEROID_HORMONE_BIOSYNTHESIS	KEGG_STEROID_HORMONE_BIOSYNTHESIS	41	-0.66505	-2.13531	8.57262e-06	6.57234e-05	3.94792e-05	1947	tags=51%, list=9%, signal=47%	AKR1C1/CYP7B1/HSD11B1/UGT2B4/AKR1C3/SRD5A2/CYP7A1/HSD17B2/UGT2B28/UGT1A6/UGT2A3/CYP3A4/CYP11A1/AKR1C4/UGT2B15/CYP3A5/CYP1A1/CYP3A43/HSD17B6/AKR1D1/SULT1E1
KEGG_MATURITY_ONSET_DIABETES_OF_THE_YOUNG	KEGG_MATURITY_ONSET_DIABETES_OF_THE_YOUNG	23	-0.750947	-2.1235	1.70123e-05	0.000125211	7.52123e-05	2291	tags=74%, list=11%, signal=66%	HNF1A/NKX6-1/PAX6/PDX1/HHEX/NR5A2/FOXA2/NEUROD1/IAPP/ONECUT1/INS/GCK/FOXA3/HNF4G/HNF4A/PKLR/SLC2A2
KEGG_NITROGEN_METABOLISM	KEGG_NITROGEN_METABOLISM	22	-0.753018	-2.10677	1.93511e-05	0.000136947	8.22619e-05	1644	tags=64%, list=8%, signal=59%	CA7/CA4/CA12/CA1/GLUD2/AMT/HAL/CA14/GLUD1/CA2/GLS2/CPS1/CA5A/CTH
KEGG_PROPANOATE_METABOLISM	KEGG_PROPANOATE_METABOLISM	31	-0.694179	-2.10655	3.2521e-05	0.000221624	0.000133127	3566	tags=65%, list=16%, signal=54%	ECHS1/SUCLA2/HIBCH/ACACA/ACACB/ACADM/ACAT1/PCCA/PCCB/SUCLG2/ACSS3/ALDH3A2/LDHAL6A/LDHC/ALDH1B1/ACAT2/ALDH7A1/ABAT/ALDH6A1/EHHADH
KEGG_DRUG_METABOLISM_OTHER_ENZYMES	KEGG_DRUG_METABOLISM_OTHER_ENZYMES	37	-0.671471	-2.10257	4.31774e-05	0.000273953	0.00016456	2545	tags=54%, list=12%, signal=48%	UMPS/CDA/UPP2/CES2/UGT2B4/CYP2A13/NAT2/CYP2A6/UGT2B28/UGT1A6/CYP2A7/UGT2A3/CES5A/XDH/CYP3A4/UPB1/UGT2B15/CYP3A5/CYP3A43/DPYS
KEGG_B_CELL_RECEPTOR_SIGNALING_PATHWAY	KEGG_B_CELL_RECEPTOR_SIGNALING_PATHWAY	75	0.502841	1.96554	4.30323e-05	0.000273953	0.00016456	7120	tags=55%, list=33%, signal=37%	CD72/BTK/PRKCB/INPP5D/VAV1/FCGR2B/CD79A/LILRB3/RAC2/PTPN6/SYK/PIK3R5/VAV3/DAPP1/PIK3R3/RASGRP3/AKT3/GRB2/NFKBIB/LYN/IKBKB/JUN/PIK3CG/NFATC2/IFITM1/PPP3CC/MAPK3/NFATC1/BCL10/PIK3CD/CD81/CARD11/NFKBIE/CR2/GSK3B/CD79B/PLCG2/RAC1/NFKBIA/CD22/NFATC4
KEGG_PRIMARY_BILE_ACID_BIOSYNTHESIS	KEGG_PRIMARY_BILE_ACID_BIOSYNTHESIS	16	-0.794352	-2.04843	6.09147e-05	0.000362207	0.000217573	2959	tags=81%, list=14%, signal=70%	HSD3B7/CH25H/CYP7B1/AMACR/CYP27A1/CYP7A1/ACOX2/CYP8B1/BAAT/SLC27A5/AKR1C4/CYP39A1/AKR1D1
KEGG_LYSINE_DEGRADATION	KEGG_LYSINE_DEGRADATION	39	-0.640772	-2.02892	6.1024e-05	0.000362207	0.000217573	4234	tags=46%, list=20%, signal=37%	TMLHE/SETD7/ECHS1/AASDHPPT/SUV39H2/ACAT1/HADH/AADAT/ALDH3A2/PIPOX/GCDH/ALDH1B1/ACAT2/ALDH7A1/AASS/OGDHL/EHHADH/BBOX1
KEGG_FC_GAMMA_R_MEDIATED_PHAGOCYTOSIS	KEGG_FC_GAMMA_R_MEDIATED_PHAGOCYTOSIS	90	0.472877	1.86656	6.30603e-05	0.000362597	0.000217807	4973	tags=43%, list=23%, signal=34%	FCGR2A/PRKCD/PRKCB/INPP5D/DOCK2/VAV1/PIP5K1C/FCGR2B/NCF1/MYO10/PTPRC/FCGR2C/VASP/RAC2/SYK/HCK/PIK3R5/VAV3/MARCKS/PIK3R3/WAS/AKT3/DNM2/LYN/PIP5K1B/FCGR1A/ASAP1/ARPC1B/ARPC3/MARCKSL1/PIK3CG/GAB2/WASF2/CFL1/PAK1/MAPK3/ARPC5/ARPC4/ARPC2
KEGG_GRAFT_VERSUS_HOST_DISEASE	KEGG_GRAFT_VERSUS_HOST_DISEASE	35	0.626126	2.12185	7.19799e-05	0.000401342	0.000241081	3752	tags=57%, list=17%, signal=47%	HLA-DQA1/CD86/HLA-DMB/HLA-DPB1/HLA-DRB4/IFNG/IL1A/HLA-DMA/HLA-F/HLA-DRA/KIR3DL1/HLA-E/HLA-G/IL2/HLA-DPA1/KIR2DL2/HLA-DOA/HLA-DQB1/CD80/PRF1
KEGG_PYRUVATE_METABOLISM	KEGG_PYRUVATE_METABOLISM	39	-0.632037	-2.00126	9.02747e-05	0.000488545	0.000293462	2789	tags=46%, list=13%, signal=40%	ACACA/ACACB/GRHPR/ACAT1/HAGH/ALDH3A2/PCK2/PDHA2/LDHAL6A/LDHC/ALDH1B1/ACAT2/ALDH7A1/PC/LDHD/PKLR/ACOT12/PCK1
KEGG_BETA_ALANINE_METABOLISM	KEGG_BETA_ALANINE_METABOLISM	22	-0.724807	-2.02784	9.43092e-05	0.000495797	0.000297819	4044	tags=64%, list=19%, signal=52%	MLYCD/ECHS1/HIBCH/AOC2/GAD2/ACADM/ALDH3A2/ALDH1B1/ALDH7A1/ABAT/CNDP1/UPB1/EHHADH/DPYS
KEGG_NATURAL_KILLER_CELL_MEDIATED_CYTOTOXICITY	KEGG_NATURAL_KILLER_CELL_MEDIATED_CYTOTOXICITY	128	0.423117	1.77139	0.000120604	0.000616422	0.000370277	5480	tags=42%, list=25%, signal=32%	CD244/FCER1G/ITGB2/TYROBP/IFNA21/PRKCB/FCGR3B/VAV1/ICAM2/LCP2/KLRC3/RAC2/PTPN6/SYK/KIR2DS5/PIK3R5/IFNG/ITGAL/IFNAR2/VAV3/CD48/TNFRSF10C/RAET1E/PIK3R3/LCK/HCST/KIR3DL1/HLA-E/ZAP70/HLA-G/GRB2/ICAM1/KIR2DL2/IFNA7/NCR3/PRF1/BID/IFNGR2/PIK3CG/CD247/PTK2B/NFATC2/PAK1/PPP3CC/HLA-A/MAPK3/IFNA4/ULBP2/KLRD1/NFATC1/PIK3CD/SH2D1A/HLA-B/HLA-C
KEGG_PROXIMAL_TUBULE_BICARBONATE_RECLAMATION	KEGG_PROXIMAL_TUBULE_BICARBONATE_RECLAMATION	22	-0.713765	-1.99695	0.000161168	0.000801486	0.000481442	1681	tags=45%, list=8%, signal=42%	SLC25A10/GLUD2/PCK2/ATP1B4/ATP1A2/GLUD1/CA2/SLC38A3/GLS2/PCK1
KEGG_ARACHIDONIC_ACID_METABOLISM	KEGG_ARACHIDONIC_ACID_METABOLISM	50	-0.580116	-1.94785	0.000198442	0.000926838	0.000556739	2030	tags=36%, list=9%, signal=33%	ALOX12/CBR1/PTGES2/AKR1C3/CYP2C18/CYP2E1/PLA2G12B/CYP2B6/CYP4A11/GPX2/PLA2G2A/CYP2C9/EPHX2/CYP2J2/CYP4F3/CYP2C8/CYP2C19/CYP4F2
KEGG_ANTIGEN_PROCESSING_AND_PRESENTATION	KEGG_ANTIGEN_PROCESSING_AND_PRESENTATION	74	0.486633	1.89303	0.000198843	0.000926838	0.000556739	4183	tags=39%, list=19%, signal=32%	HSPA2/HLA-DQA1/CD4/IFNA21/CTSS/KIR3DL3/CD74/HLA-DMB/HLA-DPB1/HLA-DRB4/KLRC3/KIR2DS5/HLA-DMA/CD8A/HLA-F/HLA-DRA/KIR3DL1/HLA-E/HLA-G/CIITA/HLA-DPA1/CTSB/KIR2DL2/IFNA7/HLA-DOA/KLRC4/HLA-DQB1/RFXAP/LGMN
KEGG_HEMATOPOIETIC_CELL_LINEAGE	KEGG_HEMATOPOIETIC_CELL_LINEAGE	83	0.472767	1.87587	0.000202349	0.000926838	0.000556739	3004	tags=36%, list=14%, signal=31%	ITGA3/CSF2RA/CD7/CD4/CSF1R/CD36/CR1/CD37/CD3G/IL2RA/ITGAM/CD38/HLA-DRB4/IL1R2/CSF3R/CD33/CD3D/IL1A/CD2/CD44/CD8A/CD3E/FCER2/HLA-DRA/CD14/CD1D/ITGA4/EPOR/FLT3LG/IL11
KEGG_DILATED_CARDIOMYOPATHY	KEGG_DILATED_CARDIOMYOPATHY	88	0.457977	1.81005	0.000206524	0.000926838	0.000556739	5600	tags=45%, list=26%, signal=34%	CACNA2D3/ITGA3/SGCA/ITGB7/CACNB3/SLC8A1/TPM4/TGFB1/TPM2/TNNI3/ADCY3/ADCY7/ADCY4/TGFB2/MYL3/DMD/ITGA9/LAMA2/ITGA4/TPM1/ITGA2/ADCY5/ITGB8/CACNA2D4/ITGA5/ITGB5/ACTC1/ADCY2/PRKX/ITGB4/ITGA1/PRKACB/MYL2/ITGAV/GNAS/CACNB4/TNNT2/CACNA2D1/PRKACG/MYBPC3
KEGG_ALLOGRAFT_REJECTION	KEGG_ALLOGRAFT_REJECTION	33	0.592638	1.96645	0.000297022	0.00130124	0.000781636	3752	tags=55%, list=17%, signal=45%	HLA-DQA1/CD86/HLA-DMB/HLA-DPB1/HLA-DRB4/IFNG/HLA-DMA/HLA-F/HLA-DRA/HLA-E/HLA-G/IL2/IL12B/HLA-DPA1/HLA-DOA/HLA-DQB1/CD80/PRF1
KEGG_HYPERTROPHIC_CARDIOMYOPATHY_HCM	KEGG_HYPERTROPHIC_CARDIOMYOPATHY_HCM	81	0.461523	1.82853	0.000414953	0.00177561	0.00106659	5318	tags=40%, list=25%, signal=30%	CACNA2D3/ACE/ITGA3/SGCA/ITGB7/CACNB3/SLC8A1/TPM4/TGFB1/TPM2/TNNI3/TGFB2/MYL3/DMD/ITGA9/LAMA2/ITGA4/TPM1/ITGA2/ITGB8/CACNA2D4/ITGA5/ITGB5/ACTC1/ITGB4/ITGA1/MYL2/ITGAV/PRKAG3/CACNB4/TNNT2/CACNA2D1
KEGG_CYTOKINE_CYTOKINE_RECEPTOR_INTERACTION	KEGG_CYTOKINE_CYTOKINE_RECEPTOR_INTERACTION	250	0.330528	1.4936	0.000604502	0.00252792	0.00151849	3223	tags=29%, list=15%, signal=25%	CCR10/CXCL8/CD27/IL24/IL18/CXCR3/CCL26/TNFRSF17/CCL23/CSF2RA/CCL4/CSF1R/CCR2/CXCR2/IFNA21/TNFSF13/HGF/IL2RA/CCL11/CXCL5/TGFB1/CXCL16/TNFRSF11A/IL21R/IL2RG/CXCR4/CRLF2/IL1R2/CSF2RB/CSF3R/TGFB2/PDGFA/IFNL2/IL10RA/CCR1/IFNG/LIF/IL1A/CCL18/IFNAR2/CXCL1/LIFR/CCR3/CCL2/CCR5/CXCL14/LEP/CXCL3/PLEKHO2/TNFRSF10C/CCL24/TNFRSF1B/IL12RB2/CCR9/CCL5/BMPR1B/EDA/EPOR/IL2/TNFRSF12A/IL17B/IL12B/IFNK/TNFSF15/FLT3LG/…
KEGG_REGULATION_OF_ACTIN_CYTOSKELETON	KEGG_REGULATION_OF_ACTIN_CYTOSKELETON	207	0.347117	1.5501	0.00066678	0.00272639	0.00163771	4982	tags=34%, list=23%, signal=27%	FGF20/MYL9/ITGA3/ITGB7/ITGB2/ITGAD/FGF16/VAV1/PIP5K1C/ITGAM/NCKAP1L/FGD3/RRAS/ITGAX/FGF23/RAC2/TIAM1/PDGFA/PIK3R5/MRAS/ITGAL/ARHGEF6/VAV3/ARHGEF4/IQGAP1/MYH10/FGF1/ITGA9/PIK3R3/ACTN4/SLC9A1/CD14/WAS/MYH9/F2R/ITGA4/PIP4K2A/PDGFRA/ITGA2/CSK/PIP5K1B/ITGB8/ARPC1B/ACTN1/ITGA5/ARPC3/ITGB5/TIAM2/SSH2/FGF13/PIK3CG/ITGB4/ARHGEF1/PPP1R12A/WASF2/ITGA1/CFL1/ITGAE/EZR/MYL2/PAK1/CYFIP1/APC/MYLK/MAPK3/ARPC5/ARP…
KEGG_CITRATE_CYCLE_TCA_CYCLE	KEGG_CITRATE_CYCLE_TCA_CYCLE	30	-0.631979	-1.89896	0.000780683	0.00305629	0.00183587	4435	tags=50%, list=20%, signal=40%	DLD/IDH1/DLAT/SDHA/PDHA1/SUCLA2/FH/SDHC/ACO1/SUCLG2/PCK2/PDHA2/OGDHL/PC/PCK1
KEGG_VIRAL_MYOCARDITIS	KEGG_VIRAL_MYOCARDITIS	65	0.476202	1.81258	0.000773422	0.00305629	0.00183587	5480	tags=54%, list=25%, signal=40%	SGCA/HLA-DQA1/CD86/ITGB2/HLA-DMB/HLA-DPB1/HLA-DRB4/RAC2/ITGAL/HLA-DMA/DMD/HLA-F/CAV1/MYH10/HLA-DRA/LAMA2/HLA-E/MYH9/HLA-G/ICAM1/HLA-DPA1/HLA-DOA/ABL1/HLA-DQB1/EIF4G3/CD80/PRF1/MYH1/BID/HLA-A/MYH7B/CD55/MYH11/HLA-B/HLA-C
KEGG_PPAR_SIGNALING_PATHWAY	KEGG_PPAR_SIGNALING_PATHWAY	66	-0.511215	-1.80744	0.000858059	0.00328923	0.00197579	2041	tags=33%, list=9%, signal=30%	ACOX1/PPARA/ANGPTL4/PCK2/CYP27A1/APOA5/CYP7A1/APOA1/GK/PLIN1/ACOX2/CYP8B1/APOC3/CYP4A11/PDPK1/SLC27A5/ACADL/EHHADH/FABP1/SLC27A2/HMGCS2/PCK1
KEGG_GLYOXYLATE_AND_DICARBOXYLATE_METABOLISM	KEGG_GLYOXYLATE_AND_DICARBOXYLATE_METABOLISM	16	-0.717226	-1.84954	0.00117476	0.00438357	0.00263315	2566	tags=50%, list=12%, signal=44%	GRHPR/MTHFD2L/AFMID/MTHFD1/GLYCTK/ACO1/HAO2/HAO1
KEGG_ONE_CARBON_POOL_BY_FOLATE	KEGG_ONE_CARBON_POOL_BY_FOLATE	16	-0.716641	-1.84803	0.00119119	0.00438357	0.00263315	3560	tags=62%, list=16%, signal=52%	ATIC/SHMT2/MTFMT/MTHFD2L/MTHFD1/SHMT1/DHFR/AMT/FTCD/ALDH1L1
KEGG_RIBOSOME	KEGG_RIBOSOME	69	-0.489442	-1.75624	0.00121786	0.00439387	0.00263934	2	tags=6%, list=0%, signal=6%	RPL36A/RPS8/MRPL13/RPS4Y1
KEGG_BIOSYNTHESIS_OF_UNSATURATED_FATTY_ACIDS	KEGG_BIOSYNTHESIS_OF_UNSATURATED_FATTY_ACIDS	17	-0.701165	-1.82741	0.00138935	0.00491615	0.00295306	3543	tags=47%, list=16%, signal=39%	ACAA1/ACOT7/PECR/ACOX1/ACOT4/ELOVL6/ELOVL2/BAAT
KEGG_PHENYLALANINE_METABOLISM	KEGG_PHENYLALANINE_METABOLISM	16	-0.698709	-1.80179	0.00209694	0.00727995	0.00437297	3007	tags=62%, list=14%, signal=54%	AOC2/GOT2/ALDH3B2/ALDH3A1/MAOA/TAT/HPD/GOT1/DDC/MAOB
KEGG_PYRIMIDINE_METABOLISM	KEGG_PYRIMIDINE_METABOLISM	91	-0.444568	-1.67652	0.00232181	0.00791136	0.00475225	5529	tags=40%, list=26%, signal=30%	CMPK1/UCKL1/POLE2/POLE3/POLD3/POLE4/POLR2I/POLR1C/TYMS/PRIM1/AK3/POLR2H/DCTD/POLR2K/NME4/POLE/CMPK2/TXNRD2/PNPT1/TXNRD1/POLD2/NT5C1A/POLR2F/NME1/POLR3B/UMPS/CTPS1/CDA/NT5E/UPP2/ENTPD3/NT5C3A/DHODH/ENTPD5/UPB1/DPYS
KEGG_PRIMARY_IMMUNODEFICIENCY	KEGG_PRIMARY_IMMUNODEFICIENCY	35	0.538205	1.8239	0.00269506	0.00901619	0.0054159	3974	tags=46%, list=18%, signal=37%	CD4/BTK/ADA/CD79A/IL2RG/PTPRC/CD3D/CD8A/CD3E/LCK/RAG1/ZAP70/CIITA/AICDA/DCLRE1C/RFXAP
KEGG_NOD_LIKE_RECEPTOR_SIGNALING_PATHWAY	KEGG_NOD_LIKE_RECEPTOR_SIGNALING_PATHWAY	60	0.445195	1.65726	0.0034234	0.0112483	0.00675671	3556	tags=32%, list=16%, signal=27%	CXCL8/IL18/NOD2/CARD18/CCL11/PYCARD/NLRP3/MEFV/PSTPIP1/NLRC4/CXCL1/CCL2/CARD6/CCL5/MAPK11/NFKBIB/CASP5/TAB1/IKBKB
KEGG_T_CELL_RECEPTOR_SIGNALING_PATHWAY	KEGG_T_CELL_RECEPTOR_SIGNALING_PATHWAY	107	0.373902	1.5288	0.0035418	0.0114332	0.00686775	7192	tags=50%, list=33%, signal=34%	CD4/CD3G/VAV1/PTPRC/LCP2/PTPN6/PIK3R5/IFNG/CD3D/MAP3K8/CBL/VAV3/CD8A/CD3E/RASGRP1/PIK3R3/LCK/CBLB/ZAP70/AKT3/IL2/MAPK11/GRB2/NFKBIB/IKBKB/JUN/ITK/MAPK12/NCK2/PIK3CG/CD247/NFATC2/PAK1/PPP3CC/MAPK3/NFATC1/BCL10/PRKCQ/PIK3CD/CARD11/NFKBIE/LAT/CD8B/CDC42/GSK3B/CD28/FYN/NFKBIA/NCK1/CTLA4/TNF/NFATC4/MAP3K14/PLCG1
KEGG_ASTHMA	KEGG_ASTHMA	26	0.565741	1.74794	0.00466092	0.0146007	0.00877045	3681	tags=46%, list=17%, signal=38%	RNASE3/HLA-DQA1/FCER1G/CCL11/HLA-DMB/HLA-DPB1/HLA-DRB4/HLA-DMA/HLA-DRA/HLA-DPA1/HLA-DOA/HLA-DQB1
KEGG_CELL_ADHESION_MOLECULES_CAMS	KEGG_CELL_ADHESION_MOLECULES_CAMS	125	0.360008	1.49656	0.00468175	0.0146007	0.00877045	4025	tags=34%, list=19%, signal=28%	ITGB7/HLA-DQA1/CD86/ITGB2/CD4/SDC3/SIGLEC1/PECAM1/HLA-DMB/VCAN/ICAM2/ITGAM/CLDN11/HLA-DPB1/SELPLG/HLA-DRB4/PTPRC/CLDN9/NFASC/ITGAL/HLA-DMA/CD2/CD8A/HLA-F/HLA-DRA/ITGA9/NLGN4X/HLA-E/ITGA4/CDH5/MADCAM1/HLA-G/ICAM1/SPN/HLA-DPA1/HLA-DOA/ITGB8/HLA-DQB1/PDCD1LG2/CD80/CLDN20/NRXN3/VCAM1
KEGG_LEUKOCYTE_TRANSENDOTHELIAL_MIGRATION	KEGG_LEUKOCYTE_TRANSENDOTHELIAL_MIGRATION	111	0.37304	1.52629	0.00564211	0.0173025	0.0103934	5565	tags=41%, list=26%, signal=31%	MYL9/NCF2/NCF4/ITGB2/PRKCB/PECAM1/VAV1/CYBA/NCF1/ITGAM/CLDN11/CXCR4/VASP/SIPA1/RAC2/CLDN9/THY1/PIK3R5/ITGAL/VAV3/PIK3R3/ACTN4/ITGA4/GNAI2/CDH5/MAPK11/ICAM1/ACTN1/CLDN20/ITK/RHOH/CYBB/MAPK12/VCAM1/PIK3CG/PTK2B/EZR/MYL2/RASSF5/CXCL12/GNAI3/PIK3CD/MSN/CLDN4/MMP2/VCL
KEGG_PANTOTHENATE_AND_COA_BIOSYNTHESIS	KEGG_PANTOTHENATE_AND_COA_BIOSYNTHESIS	16	-0.648658	-1.67272	0.00860421	0.0259537	0.01559	1054	tags=31%, list=5%, signal=30%	VNN1/UPB1/ENPP1/PANK1/DPYS
KEGG_TYPE_I_DIABETES_MELLITUS	KEGG_TYPE_I_DIABETES_MELLITUS	39	0.473322	1.65872	0.0091164	0.0270551	0.0162517	3752	tags=49%, list=17%, signal=40%	HLA-DQA1/CD86/HLA-DMB/HLA-DPB1/HLA-DRB4/IFNG/IL1A/HLA-DMA/HLA-F/HLA-DRA/HLA-E/HLA-G/IL2/IL12B/HLA-DPA1/HLA-DOA/HLA-DQB1/CD80/PRF1
KEGG_TOLL_LIKE_RECEPTOR_SIGNALING_PATHWAY	KEGG_TOLL_LIKE_RECEPTOR_SIGNALING_PATHWAY	97	0.366563	1.47418	0.00963862	0.0281509	0.0169099	4978	tags=38%, list=23%, signal=30%	CXCL8/TLR1/TLR2/CD86/CCL4/TLR4/TLR5/TLR6/TLR8/IRAK4/IFNA21/TLR7/TICAM1/LY96/PIK3R5/MAP3K8/IFNAR2/PIK3R3/IRF5/CD14/CCL5/AKT3/MAPK11/IL12B/IFNA7/TAB1/IKBKB/CD80/JUN/MAPK12/PIK3CG/IRAK1/CTSK/MAPK3/IFNA4/IL12A/FADD
KEGG_SMALL_CELL_LUNG_CANCER	KEGG_SMALL_CELL_LUNG_CANCER	84	0.384423	1.52463	0.010512	0.0302221	0.018154	3556	tags=25%, list=16%, signal=21%	ITGA3/COL4A2/LAMC2/COL4A1/LAMA1/COL4A4/PIK3R5/LAMB3/CDKN2B/TRAF5/PIK3R3/E2F3/LAMA2/AKT3/PIAS4/LAMB4/PTGS2/LAMB1/RB1/ITGA2/IKBKB
KEGG_TERPENOID_BACKBONE_BIOSYNTHESIS	KEGG_TERPENOID_BACKBONE_BIOSYNTHESIS	15	-0.658833	-1.67823	0.0107966	0.0305627	0.0183586	6982	tags=80%, list=32%, signal=54%	DHDDS/PMVK/MVK/FDPS/HMGCR/IDI1/PDSS1/PDSS2/ACAT1/MVD/ACAT2/HMGCS2
KEGG_PRION_DISEASES	KEGG_PRION_DISEASES	34	-0.523149	-1.60617	0.0111188	0.0309979	0.01862	407	tags=21%, list=2%, signal=20%	NCAM2/C6/C8G/C5/C8B/C8A/C9
KEGG_STEROID_BIOSYNTHESIS	KEGG_STEROID_BIOSYNTHESIS	16	-0.635305	-1.63829	0.0120725	0.0331544	0.0199154	2440	tags=50%, list=11%, signal=44%	FDFT1/EBP/MSMO1/LSS/TM7SF2/SOAT2/DHCR24/DHCR7
KEGG_ABC_TRANSPORTERS	KEGG_ABC_TRANSPORTERS	42	-0.500088	-1.61937	0.0124923	0.0338027	0.0203048	1905	tags=29%, list=9%, signal=26%	ABCB11/ABCA8/ABCC2/ABCD3/ABCB6/ABCC11/ABCA5/ABCB1/ABCB4/ABCG2/ABCG8/ABCG5
KEGG_STARCH_AND_SUCROSE_METABOLISM	KEGG_STARCH_AND_SUCROSE_METABOLISM	35	-0.52187	-1.61132	0.0169342	0.045158	0.0271258	2467	tags=40%, list=11%, signal=36%	TREH/GBE1/AGL/PGM1/UGT2B4/UGDH/UGT2B28/GCK/UGT1A6/UGT2A3/ENPP1/UGT2B15/GBA3/GYS2
KEGG_ASCORBATE_AND_ALDARATE_METABOLISM	KEGG_ASCORBATE_AND_ALDARATE_METABOLISM	14	-0.630771	-1.56945	0.0236004	0.0611616	0.036739	1435	tags=64%, list=7%, signal=60%	ALDH3A2/UGT2B4/UGDH/ALDH1B1/UGT2B28/ALDH7A1/UGT1A6/UGT2A3/UGT2B15
KEGG_BASE_EXCISION_REPAIR	KEGG_BASE_EXCISION_REPAIR	32	-0.504219	-1.53442	0.0232752	0.0611616	0.036739	7395	tags=56%, list=34%, signal=37%	APEX1/LIG3/PCNA/FEN1/POLB/POLE2/POLE3/POLD3/POLE4/PARP3/SMUG1/LIG1/NTHL1/POLE/POLD2/NEIL3/UNG/NEIL2
KEGG_AUTOIMMUNE_THYROID_DISEASE	KEGG_AUTOIMMUNE_THYROID_DISEASE	46	0.41392	1.48417	0.0241015	0.0615927	0.0369979	6530	tags=63%, list=30%, signal=44%	HLA-DQA1/CD86/IFNA21/HLA-DMB/HLA-DPB1/HLA-DRB4/HLA-DMA/HLA-F/HLA-DRA/HLA-E/HLA-G/IL2/HLA-DPA1/IFNA7/HLA-DOA/HLA-DQB1/CD80/PRF1/HLA-A/IFNA4/TG/TPO/HLA-B/HLA-C/GZMB/IFNA17/IFNA16/CD28/HLA-DOB
KEGG_NICOTINATE_AND_NICOTINAMIDE_METABOLISM	KEGG_NICOTINATE_AND_NICOTINAMIDE_METABOLISM	23	-0.553525	-1.56524	0.029264	0.0727646	0.0437087	2995	tags=35%, list=14%, signal=30%	NT5C1A/NNT/NT5E/QPRT/NT5C3A/NNMT/ENPP1/AOX1
KEGG_MAPK_SIGNALING_PATHWAY	KEGG_MAPK_SIGNALING_PATHWAY	254	0.277062	1.25099	0.0289016	0.0727646	0.0437087	4828	tags=24%, list=22%, signal=19%	CACNA2D3/FGF20/HSPA2/BDNF/ARRB2/CACNB3/PLA2G5/FGF16/PRKCB/TGFB1/DUSP4/RRAS/PLA2G3/FLNA/IL1R2/FGF23/RAC2/TGFB2/PDGFA/MAP3K6/NTRK1/NTF3/MRAS/IL1A/MAP3K8/MAP4K1/FGF1/RASGRP1/STK4/MKNK1/CD14/DUSP7/RASGRP3/MAP3K3/AKT3/DUSP2/MAPK11/RPS6KA1/GRB2/PLA2G2E/ARRB1/PDGFRA/PTPN7/TAB1/IKBKB/CACNA2D4/JUN/HSPB1/MAPK12/PRKX/FGF13/GADD45B/MAP3K12/IL1R1/PRKACB/NFATC2/RASGRP2/MAX/PAK1/MAPK7/PPP3CC/MAPK3
KEGG_ARRHYTHMOGENIC_RIGHT_VENTRICULAR_CARDIOMYOPATHY_ARVC	KEGG_ARRHYTHMOGENIC_RIGHT_VENTRICULAR_CARDIOMYOPATHY_ARVC	72	0.367393	1.41363	0.0310397	0.0755433	0.0453779	5348	tags=35%, list=25%, signal=26%	CACNA2D3/ITGA3/SGCA/ITGB7/CACNB3/SLC8A1/DMD/DSC2/ITGA9/ACTN4/LAMA2/ITGA4/ITGA2/ITGB8/CACNA2D4/ACTN1/ITGA5/ITGB5/GJA1/ITGB4/ITGA1/ITGAV/CACNB4/CACNA2D1/TCF7L1
KEGG_ENDOCYTOSIS	KEGG_ENDOCYTOSIS	170	0.299713	1.29427	0.0312027	0.0755433	0.0453779	6562	tags=43%, list=30%, signal=30%	HSPA2/ARRB2/CSF1R/CXCR2/GRK7/IL2RA/PIP5K1C/RAB31/IL2RG/CXCR4/AP2A2/SMURF2/NTRK1/EHD2/SMAP2/CBL/VPS37B/DAB2/HLA-F/CCR5/GIT2/GRK5/CBLB/HLA-E/F2R/AP2S1/DNM2/HLA-G/EHD3/VPS37C/ACAP1/ARRB1/PDGFRA/KDR/EPN3/PIP5K1B/CHMP4B/ASAP1/GRK6/SH3GL1/IGF1R/GRK4/STAM/CLTA/RAB11FIP1/SH3KBP1/ADRB2/SRC/HGS/ARAP1/HLA-A/EHD1/RAB5C/TFRC/HLA-B/ARFGAP1/HLA-C/ACAP2/AP2M1/ARAP3/SMAP1/CHMP2B/ACAP3/VPS4A/CDC42/PLD2/AP2A1/HSPA6…
KEGG_JAK_STAT_SIGNALING_PATHWAY	KEGG_JAK_STAT_SIGNALING_PATHWAY	152	0.297046	1.27288	0.0436091	0.104209	0.0625968	3514	tags=24%, list=16%, signal=21%	IL24/CSF2RA/IFNA21/SPRY3/IL2RA/IL21R/IL2RG/CRLF2/SPRED1/CSF2RB/PTPN6/CSF3R/IFNL2/IL10RA/PIK3R5/IFNG/LIF/CBL/IFNAR2/LIFR/LEP/IL12RB2/PIK3R3/CBLB/STAT5A/AKT3/EPOR/IL2/PIAS4/IL12B/IFNK/GRB2/IL11/OSM/IFNA7/IL10RB/IL6ST
KEGG_GLYCEROLIPID_METABOLISM	KEGG_GLYCEROLIPID_METABOLISM	42	-0.449287	-1.45487	0.0452174	0.106667	0.0640732	2373	tags=29%, list=11%, signal=25%	LIPG/PNLIP/GLYCTK/DGAT2/DGKI/ALDH3A2/ALDH1B1/GK/DGKB/ALDH7A1/GPAM/LIPC
KEGG_FC_EPSILON_RI_SIGNALING_PATHWAY	KEGG_FC_EPSILON_RI_SIGNALING_PATHWAY	73	0.351358	1.36061	0.0493386	0.114915	0.069028	3022	tags=25%, list=14%, signal=21%	FCER1G/BTK/PRKCD/PLA2G5/PRKCB/INPP5D/VAV1/PLA2G3/LCP2/RAC2/SYK/PIK3R5/VAV3/PIK3R3/AKT3/MAPK11/GRB2/PLA2G2E

## Sheet: Table S2
Table S2 GSEA results of TIMP1.
ID	Description	setSize	enrichmentScore	NES	pvalue	p.adjust	qvalue	rank	leading_edge	core_enrichment
KEGG_DRUG_METABOLISM_CYTOCHROME_P450	KEGG_DRUG_METABOLISM_CYTOCHROME_P450	58	-0.810506	-2.7522	1e-10	2.03698e-09	1.17697e-09	757	tags=55%, list=3%, signal=53%	CYP3A5/ADH1B/MAOB/CYP1A2/FMO3/UGT1A6/MAOA/UGT2B15/CYP3A43/CYP2A7/CYP2C18/CYP3A4/FMO5/CYP2A6/GSTA3/MGST1/ALDH3A1/UGT2A3/GSTA1/UGT2B28/CYP2C9/CYP2C8/CYP2B6/CYP2C19/UGT2B4/ADH4/CYP2E1/AOX1/ADH1C/ADH6/ADH1A/UGT2B17
KEGG_COMPLEMENT_AND_COAGULATION_CASCADES	KEGG_COMPLEMENT_AND_COAGULATION_CASCADES	67	-0.777208	-2.73125	1e-10	2.03698e-09	1.17697e-09	1144	tags=46%, list=5%, signal=44%	F7/C6/CFI/PROC/CPB2/CFB/F12/F10/KLKB1/C5/C4BPA/F5/C4BPB/MASP2/F11/FGB/SERPINF2/C8B/FGG/FGA/F2/SERPINC1/KNG1/F13B/PLG/C8G/F9/SERPIND1/C8A/MBL2/C9
KEGG_STEROID_HORMONE_BIOSYNTHESIS	KEGG_STEROID_HORMONE_BIOSYNTHESIS	41	-0.8484	-2.69311	1e-10	2.03698e-09	1.17697e-09	1667	tags=63%, list=8%, signal=59%	AKR1C1/HSD3B2/CYP17A1/AKR1C3/HSD3B1/CYP3A5/SRD5A1/SRD5A2/CYP7B1/UGT1A6/HSD17B2/UGT2B15/CYP3A43/HSD11B1/CYP3A4/CYP1A1/CYP11A1/UGT2A3/UGT2B28/UGT2B4/CYP7A1/SULT1E1/AKR1C4/HSD17B6/UGT2B17/AKR1D1
KEGG_RETINOL_METABOLISM	KEGG_RETINOL_METABOLISM	45	-0.827541	-2.68344	1e-10	2.03698e-09	1.17697e-09	1479	tags=64%, list=7%, signal=60%	RDH10/RETSAT/CYP26A1/CYP3A5/ADH1B/CYP1A2/UGT1A6/UGT2B15/CYP3A43/CYP2A7/CYP2C18/CYP3A4/CYP1A1/CYP2A6/UGT2A3/RDH16/CYP4A11/UGT2B28/DGAT2/CYP2C9/CYP2C8/CYP2B6/CYP2C19/UGT2B4/ADH4/ADH1C/ADH6/ADH1A/UGT2B17
KEGG_METABOLISM_OF_XENOBIOTICS_BY_CYTOCHROME_P450	KEGG_METABOLISM_OF_XENOBIOTICS_BY_CYTOCHROME_P450	55	-0.777799	-2.6247	1e-10	2.03698e-09	1.17697e-09	1224	tags=53%, list=6%, signal=50%	GSTZ1/AKR1C3/CYP3A5/ADH1B/CYP1A2/UGT1A6/UGT2B15/CYP3A43/CYP2C18/CYP3A4/CYP1A1/GSTA3/MGST1/ALDH3A1/UGT2A3/GSTA1/UGT2B28/CYP2C9/CYP2C8/CYP2B6/CYP2C19/UGT2B4/ADH4/CYP2E1/AKR1C4/ADH1C/ADH6/ADH1A/UGT2B17
KEGG_DRUG_METABOLISM_OTHER_ENZYMES	KEGG_DRUG_METABOLISM_OTHER_ENZYMES	37	-0.824624	-2.57388	1e-10	2.03698e-09	1.17697e-09	1928	tags=54%, list=9%, signal=49%	CES5A/TPMT/CDA/CES2/CYP3A5/XDH/UGT1A6/UGT2B15/CYP3A43/CYP2A7/CYP3A4/CYP2A6/UGT2A3/UPP2/UGT2B28/UPB1/UGT2B4/NAT2/DPYS/UGT2B17
KEGG_GLYCINE_SERINE_AND_THREONINE_METABOLISM	KEGG_GLYCINE_SERINE_AND_THREONINE_METABOLISM	31	-0.853611	-2.55781	1e-10	2.03698e-09	1.17697e-09	2531	tags=81%, list=12%, signal=71%	AMT/SHMT2/AOC2/SARDH/CHDH/PSAT1/GLYCTK/GAMT/SHMT1/MAOB/GCAT/CBS/MAOA/ALAS1/SDS/GATM/GLDC/DAO/PIPOX/GNMT/AGXT2/AGXT/CTH/DMGDH/BHMT
KEGG_FATTY_ACID_METABOLISM	KEGG_FATTY_ACID_METABOLISM	40	-0.804192	-2.54183	1e-10	2.03698e-09	1.17697e-09	2553	tags=72%, list=12%, signal=64%	ECI1/ACSL6/ACAT1/CPT1A/ACAA1/CPT2/ECHS1/ACADS/ALDH3A2/HADH/ACADM/ACSL1/ACAT2/GCDH/ACAA2/ACOX1/ACSL5/ADH1B/ALDH7A1/ALDH1B1/ECI2/ACADSB/ACADL/CYP4A11/ADH4/EHHADH/ADH1C/ADH6/ADH1A
KEGG_PEROXISOME	KEGG_PEROXISOME	77	-0.701736	-2.53829	1e-10	2.03698e-09	1.17697e-09	4016	tags=61%, list=19%, signal=50%	HMGCL/CROT/IDH1/ACSL4/PEX2/HSD17B4/PMVK/PEX1/ACOX3/SOD1/SOD2/ACSL6/NUDT12/MLYCD/AMACR/PEX19/CRAT/DECR2/SLC25A17/PEX10/PEX5/PEX3/PEX7/PECR/ACAA1/PHYH/HACL1/ACSL1/ABCD3/PEX11A/PXMP2/ACOX1/ACSL5/PEX6/PEX13/XDH/ECI2/DAO/ACOX2/BAAT/PIPOX/HAO2/EHHADH/EPHX2/AGXT/SLC27A2/HAO1
KEGG_ARGININE_AND_PROLINE_METABOLISM	KEGG_ARGININE_AND_PROLINE_METABOLISM	48	-0.751013	-2.47514	1.10706e-10	2.03698e-09	1.17697e-09	2185	tags=54%, list=10%, signal=49%	P4HA1/OAT/NOS3/ALDH3A2/GOT2/GLUD2/ALDH4A1/GAMT/ALDH7A1/MAOB/ASL/ALDH1B1/MAOA/GOT1/GLUD1/GATM/ASS1/DAO/PRODH2/AGMAT/AOC1/NAGS/GLS2/ARG1/CPS1/OTC
KEGG_TRYPTOPHAN_METABOLISM	KEGG_TRYPTOPHAN_METABOLISM	39	-0.784349	-2.46722	1.56891e-10	2.62436e-09	1.51636e-09	2414	tags=69%, list=11%, signal=62%	ACAT1/AADAT/HAAO/ECHS1/AANAT/AFMID/ALDH3A2/HADH/KYNU/IDO1/ACAT2/GCDH/TDO2/ASMT/ALDH7A1/MAOB/CYP1A2/ALDH1B1/MAOA/DDC/CYP1A1/AOC1/IDO2/OGDHL/EHHADH/AOX1/ACMSD
KEGG_PPAR_SIGNALING_PATHWAY	KEGG_PPAR_SIGNALING_PATHWAY	66	-0.683639	-2.39544	7.66112e-10	1.17471e-08	6.78748e-09	2503	tags=48%, list=12%, signal=43%	ACSL6/CPT1A/SCD/PDPK1/ACAA1/CPT2/ACADM/ACSL1/MMP1/PCK2/ACOX1/ACSL5/PPARA/ANGPTL4/CYP27A1/APOA2/ACOX2/GK/PLIN1/ACADL/CYP4A11/SLC27A5/APOC3/APOA1/CYP7A1/EHHADH/APOA5/HMGCS2/FABP1/CYP8B1/SLC27A2/PCK1
KEGG_ALANINE_ASPARTATE_AND_GLUTAMATE_METABOLISM	KEGG_ALANINE_ASPARTATE_AND_GLUTAMATE_METABOLISM	30	-0.805958	-2.39719	1.5702e-09	2.22244e-08	1.28413e-08	1355	tags=60%, list=6%, signal=56%	GOT2/GLUD2/NIT2/ACY3/ALDH4A1/ASPA/GPT/ASL/ABAT/ALDH5A1/GPT2/GOT1/GLUD1/ASS1/GLS2/AGXT2/AGXT/CPS1
KEGG_TYROSINE_METABOLISM	KEGG_TYROSINE_METABOLISM	40	-0.761372	-2.40649	3.14051e-09	4.12753e-08	2.3849e-08	1355	tags=42%, list=6%, signal=40%	GOT2/GSTZ1/ADH1B/MAOB/MAOA/GOT1/TAT/DDC/FAH/ALDH3A1/ADH4/AOX1/HGD/HPD/ADH1C/ADH6/ADH1A
KEGG_HISTIDINE_METABOLISM	KEGG_HISTIDINE_METABOLISM	28	-0.798665	-2.34459	1.76099e-08	2.16014e-07	1.24814e-07	1499	tags=57%, list=7%, signal=53%	HDC/ALDH3A2/ACY3/ALDH7A1/ASPA/MAOB/ALDH1B1/MAOA/UROC1/DDC/ALDH3A1/FTCD/AOC1/HAL/CNDP1/AMDHD1
KEGG_VALINE_LEUCINE_AND_ISOLEUCINE_DEGRADATION	KEGG_VALINE_LEUCINE_AND_ISOLEUCINE_DEGRADATION	43	-0.714974	-2.29095	5.57996e-08	6.41696e-07	3.70774e-07	2696	tags=60%, list=12%, signal=53%	HSD17B10/HMGCS1/ACAT1/PCCA/IVD/PCCB/ACAA1/ECHS1/MCCC2/ACADS/ALDH3A2/HADH/ACADM/ACAT2/ACAA2/BCKDHB/ALDH7A1/ALDH6A1/ACAD8/ALDH1B1/ABAT/HIBADH/ACADSB/EHHADH/AOX1/HMGCS2
KEGG_FOCAL_ADHESION	KEGG_FOCAL_ADHESION	193	0.433681	2.00021	6.24818e-08	6.76274e-07	3.90753e-07	3431	tags=31%, list=16%, signal=26%	COL6A2/MYL9/ITGB7/COL11A1/COL6A1/PIP5K1C/COL5A1/TNC/FLNA/RAC2/VAV1/COL1A1/COL4A2/ITGA3/ACTN4/COL1A2/COL6A6/VASP/PRKCB/COL4A1/GRB2/HGF/VWF/LAMB1/LAMC2/ITGA4/TNN/PIK3CG/COL5A2/PIK3CD/PARVG/COL3A1/ZYX/TLN1/CAV1/ITGA11/PIK3R5/PDGFRA/MAPK3/ITGA9/COL6A3/COMP/MAPK10/COL4A4/PAK1/IGF1R/SPP1/LAMA5/PDGFRB/CAV3/LAMA1/ACTN2/PARVB/CAPN2/KDR/THBS2/VAV3/CCND2/RAPGEF1
KEGG_LEISHMANIA_INFECTION	KEGG_LEISHMANIA_INFECTION	67	0.58797	2.28596	8.11124e-08	8.29149e-07	4.79085e-07	3024	tags=46%, list=14%, signal=40%	NCF1/TGFB1/ITGB2/CYBA/NCF2/MAPK11/HLA-DQA1/NCF4/PTPN6/PRKCB/TAB1/TLR2/TLR4/IRAK1/ITGA4/FCGR2A/HLA-DMB/ITGAM/CR1/IFNG/IRAK4/HLA-DPB1/HLA-DOA/FCGR1A/MAPK3/TGFB2/IL1A/MAPK12/FCGR2C/TNF/HLA-DMA
KEGG_ECM_RECEPTOR_INTERACTION	KEGG_ECM_RECEPTOR_INTERACTION	81	0.554911	2.2354	1.21219e-07	1.17391e-06	6.7829e-07	2966	tags=43%, list=14%, signal=37%	SV2A/COL6A2/ITGB7/COL11A1/COL6A1/COL5A1/TNC/COL1A1/COL4A2/HSPG2/ITGA3/COL1A2/COL6A6/SDC3/COL4A1/SV2C/VWF/LAMB1/LAMC2/ITGA4/TNN/COL5A2/COL3A1/CD36/ITGA11/SV2B/ITGA9/COL6A3/COMP/COL4A4/SPP1/LAMA5/CD44/GP9/LAMA1
KEGG_ASCORBATE_AND_ALDARATE_METABOLISM	KEGG_ASCORBATE_AND_ALDARATE_METABOLISM	14	-0.893167	-2.24027	1.86815e-07	1.7187e-06	9.93068e-07	1499	tags=71%, list=7%, signal=67%	ALDH3A2/ALDH7A1/UGDH/UGT1A6/ALDH1B1/UGT2B15/UGT2A3/UGT2B28/UGT2B4/UGT2B17
KEGG_ARACHIDONIC_ACID_METABOLISM	KEGG_ARACHIDONIC_ACID_METABOLISM	50	-0.664472	-2.19868	2.36998e-07	2.07656e-06	1.19984e-06	1234	tags=34%, list=6%, signal=32%	PTGS2/AKR1C3/CBR1/GPX2/CYP2C18/CYP4A11/CYP2C9/CYP2C8/CYP2B6/CYP2C19/PLA2G12B/PLA2G2A/CYP2E1/CYP2J2/EPHX2/CYP4F3/CYP4F2
KEGG_LINOLEIC_ACID_METABOLISM	KEGG_LINOLEIC_ACID_METABOLISM	23	-0.808951	-2.33085	2.49409e-07	2.08597e-06	1.20528e-06	757	tags=52%, list=3%, signal=50%	CYP3A5/CYP1A2/CYP3A43/CYP2C18/CYP3A4/CYP2C9/CYP2C8/CYP2C19/PLA2G12B/PLA2G2A/CYP2E1/CYP2J2
KEGG_BUTANOATE_METABOLISM	KEGG_BUTANOATE_METABOLISM	33	-0.735734	-2.25722	5.31843e-07	4.25474e-06	2.45841e-06	2530	tags=58%, list=12%, signal=51%	HMGCS1/ACAT1/ACSM5/ECHS1/ACSM1/ACADS/ALDH3A2/HADH/L2HGDH/ACAT2/ACSM3/ALDH7A1/BDH1/ALDH1B1/ABAT/ALDH5A1/EHHADH/ACSM2A/HMGCS2
KEGG_LYSOSOME	KEGG_LYSOSOME	116	0.488007	2.09383	6.9487e-07	5.28244e-06	3.05221e-06	5064	tags=43%, list=23%, signal=33%	DNASE2B/ACP5/CTSW/PLA2G15/CTSE/GM2A/CTSH/AP1B1/MCOLN1/CTSC/MAN2B1/ARSG/M6PR/GALC/TCIRG1/TPP1/CTSS/DNASE2/CTNS/GNS/SGSH/LAPTM5/GGA1/ABCB9/HEXA/CTSD/GNPTG/ASAH1/AP1S2/CTSK/CLTA/LGMN/GGA3/NPC2/ATP6AP1/ATP6V0A2/PSAP/PPT1/ATP6V0C/FUCA1/LIPA/SUMF1/ENTPD4/SCARB2/CTSB/ACP2/GGA2/AP3D1/MANBA/GAA
KEGG_CHEMOKINE_SIGNALING_PATHWAY	KEGG_CHEMOKINE_SIGNALING_PATHWAY	179	0.41453	1.88476	7.17724e-07	5.28244e-06	3.05221e-06	4667	tags=38%, list=22%, signal=30%	CCR10/CXCR3/ARRB2/NCF1/CCR2/RAC2/VAV1/CXCL8/CCL26/ADCY4/GNGT2/GRK5/PRKCD/ARRB1/CCR5/WAS/PRKCB/CCL11/GNG2/GRB2/GRK6/GNB4/TIAM1/CXCL14/PIK3CG/PIK3CD/DOCK2/CCL25/CCR1/CCL5/GNAI2/CCL17/CCL19/FGR/GNG11/CCL28/HCK/CXCL1/PIK3R5/CSK/ADCY7/MAPK3/GNG8/PREX1/PAK1/CXCL6/ADCY3/CXCL16/CXCL13/GNG7/RASGRP2/FOXO3/PLCB1/VAV3/PIK3R2/LYN/JAK2/SHC3/CXCR2/CXCL12/PRKACB/CCL18/CCL2/CCR7/TIAM2/JAK3/RAC1/GNB1
KEGG_STARCH_AND_SUCROSE_METABOLISM	KEGG_STARCH_AND_SUCROSE_METABOLISM	35	-0.712849	-2.20203	1.35755e-06	9.60727e-06	5.55111e-06	2128	tags=43%, list=10%, signal=39%	ENPP3/AGL/PGM1/GBE1/UGDH/UGT1A6/UGT2B15/UGT2A3/ENPP1/UGT2B28/TREH/UGT2B4/GBA3/UGT2B17/GYS2
KEGG_GLYCOLYSIS_GLUCONEOGENESIS	KEGG_GLYCOLYSIS_GLUCONEOGENESIS	60	-0.622875	-2.13148	1.47032e-06	1.002e-05	5.78956e-06	1499	tags=27%, list=7%, signal=25%	ALDH3A2/PGM1/PCK2/ENO3/ADH1B/ALDH7A1/ALDH1B1/FBP1/ALDH3A1/ALDOB/PKLR/ADH4/ADH1C/ADH6/PCK1/ADH1A
KEGG_LYSINE_DEGRADATION	KEGG_LYSINE_DEGRADATION	39	-0.68513	-2.15512	2.75403e-06	1.80979e-05	1.0457e-05	2414	tags=41%, list=11%, signal=37%	ACAT1/SUV39H2/PLOD2/AADAT/ECHS1/ALDH3A2/HADH/ACAT2/GCDH/ALDH7A1/AASS/ALDH1B1/PIPOX/OGDHL/EHHADH/BBOX1
KEGG_PRIMARY_BILE_ACID_BIOSYNTHESIS	KEGG_PRIMARY_BILE_ACID_BIOSYNTHESIS	16	-0.835013	-2.17779	3.11595e-06	1.89537e-05	1.09515e-05	1387	tags=69%, list=6%, signal=64%	HSD3B7/CYP27A1/CYP7B1/ACOX2/BAAT/CYP39A1/SLC27A5/CYP7A1/AKR1C4/CYP8B1/AKR1D1
KEGG_HEMATOPOIETIC_CELL_LINEAGE	KEGG_HEMATOPOIETIC_CELL_LINEAGE	83	0.514582	2.08877	3.03481e-06	1.89537e-05	1.09515e-05	3799	tags=46%, list=18%, signal=38%	CD3G/CD37/CD38/CD4/CD3E/CD7/ITGA3/MS4A1/CR2/CD34/CSF1R/CSF2RA/CD22/CD19/CSF3R/FCER2/CD2/CD3D/ITGA4/CSF3/IL11/ITGAM/CD1C/CD36/CR1/FCGR1A/CD8A/IL1A/CD33/DNTT/CD44/TNF/GP9/FLT3LG/CD14/GP1BA/TPO/IL3
KEGG_NATURAL_KILLER_CELL_MEDIATED_CYTOTOXICITY	KEGG_NATURAL_KILLER_CELL_MEDIATED_CYTOTOXICITY	128	0.450228	1.95306	3.19328e-06	1.89537e-05	1.09515e-05	5864	tags=50%, list=27%, signal=37%	ITGB2/RAC2/VAV1/IFNA21/KIR2DL2/SYK/CD48/PTPN6/PRKCB/KIR3DL1/FCER1G/CD244/GRB2/ICAM2/LCP2/ITGAL/PIK3CG/IFNAR2/PIK3CD/KIR2DS5/ZAP70/TYROBP/LCK/TNFRSF10C/KLRC3/IFNG/PIK3R5/MAPK3/HLA-G/IFNA17/HCST/HLA-E/PAK1/NFATC4/IFNA7/TNF/NFATC2/LAT/VAV3/FASLG/GZMB/MAP2K2/PIK3R2/RAET1E/SHC3/KLRD1/HLA-C/HLA-B/RAC1/CASP3/KIR2DS3/FCGR3B/MICB/KIR2DL5A/ICAM1/BID/NFATC1/PTK2B/HLA-A/PPP3R2/CSF2/PIK3R3/IFNA4/SOS1
KEGG_PENTOSE_AND_GLUCURONATE_INTERCONVERSIONS	KEGG_PENTOSE_AND_GLUCURONATE_INTERCONVERSIONS	16	-0.827201	-2.15741	4.33572e-06	2.49304e-05	1.44049e-05	713	tags=56%, list=3%, signal=54%	XYLB/UGDH/UGT1A6/UGT2B15/DCXR/UGT2A3/UGT2B28/UGT2B4/UGT2B17
KEGG_PORPHYRIN_AND_CHLOROPHYLL_METABOLISM	KEGG_PORPHYRIN_AND_CHLOROPHYLL_METABOLISM	28	-0.727223	-2.13486	6.50632e-06	3.62777e-05	2.09614e-05	1385	tags=36%, list=6%, signal=33%	MMAB/ALAD/UGT1A6/ALAS1/UGT2B15/UGT2A3/UGT2B28/UGT2B4/CP/UGT2B17
KEGG_BETA_ALANINE_METABOLISM	KEGG_BETA_ALANINE_METABOLISM	22	-0.765927	-2.17075	9.77123e-06	5.28796e-05	3.0554e-05	2316	tags=55%, list=11%, signal=49%	MLYCD/AOC2/ECHS1/ALDH3A2/ACADM/ALDH7A1/ALDH1B1/ABAT/UPB1/CNDP1/EHHADH/DPYS
KEGG_PROPANOATE_METABOLISM	KEGG_PROPANOATE_METABOLISM	31	-0.707522	-2.12006	1.14728e-05	6.03143e-05	3.48498e-05	3776	tags=71%, list=17%, signal=59%	HIBCH/ACACB/LDHA/LDHC/ACACA/LDHAL6A/ACAT1/PCCA/MLYCD/SUCLA2/PCCB/ECHS1/ALDH3A2/ACADM/ACAT2/SUCLG2/ACSS3/ALDH7A1/ALDH6A1/ALDH1B1/ABAT/EHHADH
KEGG_CYSTEINE_AND_METHIONINE_METABOLISM	KEGG_CYSTEINE_AND_METHIONINE_METABOLISM	34	-0.669099	-2.05874	3.11383e-05	0.000159151	9.19581e-05	1671	tags=35%, list=8%, signal=33%	ADI1/GOT2/MPST/CBS/SDS/GOT1/TAT/DNMT3L/CDO1/CTH/BHMT/MAT1A
KEGG_BIOSYNTHESIS_OF_UNSATURATED_FATTY_ACIDS	KEGG_BIOSYNTHESIS_OF_UNSATURATED_FATTY_ACIDS	17	-0.781241	-2.07378	3.51337e-05	0.000174719	0.000100953	3714	tags=71%, list=17%, signal=59%	HSD17B12/ACOT7/ACOX3/FADS2/SCD/PECR/ACAA1/ACOX1/ELOVL2/ACOT4/ELOVL6/BAAT
KEGG_B_CELL_RECEPTOR_SIGNALING_PATHWAY	KEGG_B_CELL_RECEPTOR_SIGNALING_PATHWAY	75	0.487315	1.94501	4.28664e-05	0.000207563	0.000119931	3829	tags=40%, list=18%, signal=33%	CD79A/RAC2/VAV1/BTK/CR2/LILRB3/INPP5D/SYK/DAPP1/PTPN6/CD22/PRKCB/CD19/GRB2/PIK3CG/PIK3CD/CD72/FCGR2B/PIK3R5/MAPK3/RASGRP3/NFATC4/NFATC2/VAV3/NFKBIE/CD79B/MAP2K2/PIK3R2/IFITM1/LYN
KEGG_PYRUVATE_METABOLISM	KEGG_PYRUVATE_METABOLISM	39	-0.633053	-1.99131	6.19519e-05	0.000292286	0.000168884	3704	tags=51%, list=17%, signal=43%	DLD/ACACB/LDHA/LDHC/DLAT/ACACA/LDHAL6A/ACAT1/GRHPR/ALDH3A2/ACAT2/PCK2/HAGH/ALDH7A1/ALDH1B1/PC/PKLR/LDHD/ACOT12/PCK1
KEGG_FC_GAMMA_R_MEDIATED_PHAGOCYTOSIS	KEGG_FC_GAMMA_R_MEDIATED_PHAGOCYTOSIS	90	0.461477	1.90806	7.24845e-05	0.000333429	0.000192656	6131	tags=50%, list=28%, signal=36%	NCF1/PIP5K1C/RAC2/VAV1/PRKCD/INPP5D/VASP/SYK/WAS/PRKCB/PTPRC/FCGR2A/PIK3CG/PIK3CD/DOCK2/FCGR2B/MYO10/DNM1/CFL1/HCK/ARPC4/FCGR1A/PIK3R5/MARCKS/MAPK3/DNM2/PAK1/FCGR2C/LAT/VAV3/PIK3R2/LYN/ARPC1B/WASF2/ARPC2/RAC1/ARPC3/PLA2G6/ASAP1/CDC42/PIK3R3/PIP5K1B/AKT3/GAB2/ARPC5
KEGG_PYRIMIDINE_METABOLISM	KEGG_PYRIMIDINE_METABOLISM	91	-0.487377	-1.80572	0.000115242	0.000501988	0.00029005	5709	tags=46%, list=26%, signal=34%	POLR2H/POLR2E/CTPS2/NME4/RRM2B/PRIM2/NT5C3A/NME7/CMPK1/POLR2I/POLR1C/POLR3G/POLD3/NT5M/AK3/UMPS/POLR3F/NME3/DCTD/POLR2K/POLR1E/NME1/POLR3K/POLR3B/TXNRD1/POLE2/POLE/PNPT1/ENTPD3/POLE3/TXNRD2/PNP/NT5E/POLR2F/POLD2/CDA/CTPS1/ENTPD5/DHODH/UPP2/UPB1/DPYS
KEGG_LEUKOCYTE_TRANSENDOTHELIAL_MIGRATION	KEGG_LEUKOCYTE_TRANSENDOTHELIAL_MIGRATION	111	0.41863	1.77967	0.000117312	0.000501988	0.00029005	4224	tags=36%, list=20%, signal=29%	MYL9/NCF1/ITGB2/RAC2/VAV1/CYBA/CLDN11/ACTN4/NCF2/PECAM1/THY1/VASP/MAPK11/NCF4/PRKCB/SIPA1/CLDN8/ITGAL/ITGA4/PIK3CG/MMP2/PIK3CD/ITGAM/GNAI2/CLDN5/CLDN9/PIK3R5/RHOH/CLDN20/RASSF5/MAPK12/ACTN2/CDH5/VAV3/JAM2/PIK3R2/EZR/CXCL12/CLDN16/ACTN3
KEGG_CELL_ADHESION_MOLECULES_CAMS	KEGG_CELL_ADHESION_MOLECULES_CAMS	125	0.405036	1.74356	0.000117185	0.000501988	0.00029005	6591	tags=54%, list=30%, signal=38%	ITGB7/ITGB2/CD4/SIGLEC1/CLDN11/CD86/PECAM1/CD34/HLA-DQA1/NFASC/SPN/CD22/SELPLG/SDC3/PTPRC/MADCAM1/CD2/CLDN8/ICAM2/ITGAL/ITGA4/HLA-DMB/ITGAM/CLDN5/CD6/HLA-DPB1/CLDN9/HLA-DOA/HLA-F/CLDN20/HLA-G/ITGA9/CD8A/HLA-E/GLG1/HLA-DMA/VCAN/CDH5/CD28/ICOS/JAM2/CD226/NLGN4X/CLDN16/NCAM1/CDH3/NRCAM/HLA-C/HLA-B/ITGB8/ICAM1/SELP/HLA-DOB/HLA-DRA/HLA-A/HLA-DPA1/PDCD1LG2/CTLA4/VCAM1/JAM3/CD99/CD8B/CLDN10/NLGN1/NLGN3/…
KEGG_T_CELL_RECEPTOR_SIGNALING_PATHWAY	KEGG_T_CELL_RECEPTOR_SIGNALING_PATHWAY	107	0.432102	1.82877	0.000134107	0.000560811	0.000324039	3660	tags=34%, list=17%, signal=28%	CD3G/CD4/VAV1/CD3E/RASGRP1/MAPK11/PRKCQ/PTPN6/CBL/PTPRC/GRB2/CD3D/LCP2/PIK3CG/PIK3CD/ZAP70/LCK/IFNG/PIK3R5/MAPK3/GRAP2/CD8A/PAK1/MAPK12/NFATC4/MAP3K8/TNF/NFATC2/NCK2/LAT/VAV3/CD28/NFKBIE/ICOS/MAP2K2/PIK3R2
KEGG_HYPERTROPHIC_CARDIOMYOPATHY_HCM	KEGG_HYPERTROPHIC_CARDIOMYOPATHY_HCM	81	0.455887	1.83649	0.000151259	0.000618483	0.000357361	2914	tags=27%, list=13%, signal=24%	CACNA2D3/ACE/ITGB7/SGCA/TGFB1/RYR2/CACNB3/ITGA3/TPM4/TNNI3/MYL3/SLC8A1/CACNA2D4/ITGA4/PRKAG3/CACNB4/TPM2/ITGA11/ITGA9/TGFB2/TNF/SGCD
KEGG_INTESTINAL_IMMUNE_NETWORK_FOR_IGA_PRODUCTION	KEGG_INTESTINAL_IMMUNE_NETWORK_FOR_IGA_PRODUCTION	44	0.553944	2.00762	0.00020916	0.000836642	0.000483414	5160	tags=57%, list=24%, signal=43%	TNFRSF17/CCR10/ITGB7/TGFB1/TNFSF13/CD86/HLA-DQA1/MADCAM1/ITGA4/HLA-DMB/CCL25/CCL28/HLA-DPB1/HLA-DOA/TNFRSF13B/HLA-DMA/CD28/ICOS/TNFSF13B/CXCL12/TNFRSF13C/CCR9/HLA-DOB/HLA-DRA/MAP3K14
KEGG_NITROGEN_METABOLISM	KEGG_NITROGEN_METABOLISM	22	-0.705787	-2.00031	0.000243886	0.000954786	0.000551679	1286	tags=50%, list=6%, signal=47%	CA14/AMT/CA1/GLUD2/CA12/GLUD1/HAL/CA5A/GLS2/CTH/CPS1
KEGG_ABC_TRANSPORTERS	KEGG_ABC_TRANSPORTERS	42	-0.587599	-1.88556	0.000297924	0.00114204	0.000659876	1715	tags=36%, list=8%, signal=33%	ABCC11/ABCA8/ABCC9/ABCA6/ABCB11/ABCD3/ABCB1/ABCA5/ABCB6/ABCA13/ABCG2/ABCG8/ABCC2/ABCB4/ABCG5
KEGG_DILATED_CARDIOMYOPATHY	KEGG_DILATED_CARDIOMYOPATHY	88	0.431075	1.77746	0.000325502	0.00122229	0.000706244	2914	tags=27%, list=13%, signal=24%	CACNA2D3/ITGB7/SGCA/TGFB1/RYR2/CACNB3/ADCY4/ITGA3/TPM4/TNNI3/MYL3/SLC8A1/CACNA2D4/ITGA4/CACNB4/TPM2/ITGA11/GNAS/ADCY7/ITGA9/TGFB2/ADCY3/TNF/SGCD
KEGG_GRAFT_VERSUS_HOST_DISEASE	KEGG_GRAFT_VERSUS_HOST_DISEASE	35	0.588428	2.00247	0.00046211	0.00164788	0.000952148	5598	tags=71%, list=26%, signal=53%	CD86/KIR2DL2/HLA-DQA1/KIR3DL1/HLA-DMB/IFNG/HLA-DPB1/HLA-DOA/HLA-F/HLA-G/HLA-E/IL1A/TNF/HLA-DMA/CD28/FASLG/GZMB/KLRD1/HLA-C/HLA-B/KIR2DL5A/HLA-DOB/HLA-DRA/HLA-A/HLA-DPA1
KEGG_CITRATE_CYCLE_TCA_CYCLE	KEGG_CITRATE_CYCLE_TCA_CYCLE	30	-0.639303	-1.9015	0.000465704	0.00164788	0.000952148	5001	tags=57%, list=23%, signal=44%	SDHA/PDHA1/IDH3A/ACO2/SDHB/IDH1/DLD/FH/DLAT/SDHC/SUCLA2/ACO1/PCK2/SUCLG2/PC/OGDHL/PCK1
KEGG_TOLL_LIKE_RECEPTOR_SIGNALING_PATHWAY	KEGG_TOLL_LIKE_RECEPTOR_SIGNALING_PATHWAY	97	0.414145	1.72088	0.000463364	0.00164788	0.000952148	2968	tags=34%, list=14%, signal=29%	TLR7/CXCL8/TLR8/TLR6/TLR1/CD86/IFNA21/TLR5/TLR9/MAPK11/TAB1/TLR2/TLR4/IRAK1/PIK3CG/IRF5/IFNAR2/PIK3CD/LY96/CCL5/IKBKE/IRAK4/PIK3R5/MAPK3/IFNA17/MAPK10/MAPK12/SPP1/MAP3K8/IFNA7/TNF/CTSK/TRAF3
KEGG_ANTIGEN_PROCESSING_AND_PRESENTATION	KEGG_ANTIGEN_PROCESSING_AND_PRESENTATION	74	0.446305	1.7749	0.000637443	0.00221301	0.00127869	5753	tags=49%, list=27%, signal=36%	CD74/CD4/CIITA/IFNA21/KIR2DL2/HLA-DQA1/KIR3DL1/HLA-DMB/KIR2DS5/KIR3DL3/CTSS/KLRC3/HLA-DPB1/HLA-DOA/HLA-F/HLA-G/HSPA2/IFNA17/CD8A/HLA-E/IFNA7/HLA-DMA/LGMN/RFX5/KLRD1/HLA-C/CTSB/HLA-B/KIR2DS3/RFXANK/KIR2DL5A/HLA-DOB/HLA-DRA/HLA-A/HLA-DPA1/IFNA4
KEGG_PANTOTHENATE_AND_COA_BIOSYNTHESIS	KEGG_PANTOTHENATE_AND_COA_BIOSYNTHESIS	16	-0.737851	-1.92438	0.000685074	0.00233433	0.00134878	371	tags=38%, list=2%, signal=37%	ENPP3/VNN1/ENPP1/PANK1/UPB1/DPYS
KEGG_GLYOXYLATE_AND_DICARBOXYLATE_METABOLISM	KEGG_GLYOXYLATE_AND_DICARBOXYLATE_METABOLISM	16	-0.735666	-1.91868	0.000719115	0.00240577	0.00139006	2201	tags=50%, list=10%, signal=45%	ACO1/MTHFD2L/AFMID/GRHPR/MTHFD1/GLYCTK/HAO2/HAO1
KEGG_GLYCEROLIPID_METABOLISM	KEGG_GLYCEROLIPID_METABOLISM	42	-0.559167	-1.79432	0.000988862	0.00324912	0.00187735	2071	tags=33%, list=10%, signal=30%	DGKI/AGPAT2/DGAT1/ALDH3A2/PNLIP/GLYCTK/PNPLA3/ALDH7A1/ALDH1B1/LIPG/LIPC/GPAM/GK/DGAT2
KEGG_NOD_LIKE_RECEPTOR_SIGNALING_PATHWAY	KEGG_NOD_LIKE_RECEPTOR_SIGNALING_PATHWAY	60	0.455328	1.75109	0.00104959	0.00338816	0.00195769	3632	tags=33%, list=17%, signal=28%	NOD2/CXCL8/PYCARD/MAPK11/CARD18/CCL11/TAB1/PSTPIP1/IL18/HSP90B1/CCL5/CXCL1/CARD6/NLRP3/MAPK3/MAPK10/MAPK12/TNF/CASP1/NLRC4
KEGG_PHENYLALANINE_METABOLISM	KEGG_PHENYLALANINE_METABOLISM	16	-0.723419	-1.88674	0.00106904	0.00339143	0.00195958	2178	tags=56%, list=10%, signal=51%	AOC2/GOT2/MAOB/MAOA/GOT1/TAT/DDC/ALDH3A1/HPD
KEGG_ONE_CARBON_POOL_BY_FOLATE	KEGG_ONE_CARBON_POOL_BY_FOLATE	16	-0.716492	-1.86867	0.00135981	0.00424076	0.00245033	2531	tags=56%, list=12%, signal=50%	AMT/SHMT2/DHFR/MTHFD2L/MTHFD1/MTFMT/SHMT1/ALDH1L1/FTCD
KEGG_CYTOKINE_CYTOKINE_RECEPTOR_INTERACTION	KEGG_CYTOKINE_CYTOKINE_RECEPTOR_INTERACTION	250	0.306577	1.44786	0.00148606	0.00455724	0.00263319	2967	tags=24%, list=14%, signal=21%	TNFRSF17/CCR10/CXCR3/CD27/IL2RG/TGFB1/CCR2/IL21R/CXCL8/CCL26/TNFSF13/CRLF2/CTF1/IFNA21/CCR5/CSF1R/CSF2RA/CSF3R/CCL11/LTB/IL18/HGF/CSF3/CXCL14/IL11/IFNAR2/IL12RB1/CCL25/CCR1/CCL5/CSF2RB/TNFRSF10C/CCL17/CCL19/TNFRSF11A/RELT/ACVRL1/IFNG/TNFSF18/CCL28/CXCL1/EDA/AMHR2/PDGFRA/TNFSF8/IL10RA/IFNA17/TGFB2/GH1/TNFRSF13B/IL1A/CXCL6/PLEKHO2/PDGFRB/LIFR/IFNA7/TNF/CXCL16/IL6ST/CXCL13/IFNE
KEGG_MATURITY_ONSET_DIABETES_OF_THE_YOUNG	KEGG_MATURITY_ONSET_DIABETES_OF_THE_YOUNG	23	-0.653658	-1.8834	0.00154941	0.00467363	0.00270044	4762	tags=74%, list=22%, signal=58%	NEUROD1/GCK/PDX1/NKX2-2/INS/HHEX/ONECUT1/NR5A2/FOXA2/HNF1A/IAPP/NKX6-1/HNF4G/HNF4A/FOXA3/PKLR/SLC2A2
KEGG_PRIMARY_IMMUNODEFICIENCY	KEGG_PRIMARY_IMMUNODEFICIENCY	35	0.545706	1.85709	0.0022867	0.00678632	0.00392116	3472	tags=49%, list=16%, signal=41%	IL2RG/CD79A/CD4/CD3E/BTK/ADA/CIITA/CD19/PTPRC/CD3D/ZAP70/LCK/CD8A/DCLRE1C/TNFRSF13B/RFX5/ICOS
KEGG_REGULATION_OF_ACTIN_CYTOSKELETON	KEGG_REGULATION_OF_ACTIN_CYTOSKELETON	207	0.320209	1.48057	0.00237307	0.00693088	0.00400469	5049	tags=31%, list=23%, signal=24%	MYL9/ITGB7/PIP5K1C/ITGB2/RAC2/VAV1/ITGA3/ACTN4/FGF16/FGD3/NCKAP1L/WAS/IQGAP1/FGF20/MYH10/TIAM1/ITGAL/ITGA4/PIK3CG/PIK3CD/ITGAM/ARHGEF6/ITGA11/CFL1/ARPC4/MRAS/PIK3R5/CSK/PDGFRA/MAPK3/RRAS/ITGA9/FGF11/PAK1/PDGFRB/ITGAX/ACTN2/MYH9/VAV3/CD14/CHRM4/MAP2K2/PIK3R2/SLC9A1/EZR/ARPC1B/FGD1/FGF17/F2R/FGF12/WASF2/PIP4K2A/ACTN3/PDGFA/ARPC2/TIAM2/RAC1/ITGB5/ITGB8/MSN/ITGAD/FGFR2/ARHGEF4/MOS/ARPC3
KEGG_TERPENOID_BACKBONE_BIOSYNTHESIS	KEGG_TERPENOID_BACKBONE_BIOSYNTHESIS	15	-0.705161	-1.80777	0.00268433	0.00771744	0.00445916	5497	tags=73%, list=25%, signal=55%	IDI1/DHDDS/MVD/PDSS2/PMVK/PDSS1/HMGCR/HMGCS1/ACAT1/ACAT2/HMGCS2
KEGG_PROXIMAL_TUBULE_BICARBONATE_RECLAMATION	KEGG_PROXIMAL_TUBULE_BICARBONATE_RECLAMATION	22	-0.647049	-1.83383	0.0031911	0.0088964	0.00514037	1975	tags=41%, list=9%, signal=37%	ATP1B4/ATP1A2/GLUD2/PCK2/SLC38A3/SLC25A10/GLUD1/GLS2/PCK1
KEGG_FOLATE_BIOSYNTHESIS	KEGG_FOLATE_BIOSYNTHESIS	10	-0.785366	-1.81981	0.00314817	0.0088964	0.00514037	2488	tags=70%, list=11%, signal=62%	GGH/ALPI/SPR/DHFR/PTS/QDPR/GCH1
KEGG_PRION_DISEASES	KEGG_PRION_DISEASES	34	-0.560492	-1.72457	0.0038736	0.0106379	0.00614663	1015	tags=18%, list=5%, signal=17%	C6/C5/C8B/C8G/C8A/C9
KEGG_TYPE_I_DIABETES_MELLITUS	KEGG_TYPE_I_DIABETES_MELLITUS	39	0.482341	1.68283	0.00395178	0.010693	0.00617848	5647	tags=59%, list=26%, signal=44%	CD86/HLA-DQA1/GAD1/HLA-DMB/IFNG/HLA-DPB1/HLA-DOA/HLA-F/HLA-G/HLA-E/IL1A/TNF/HLA-DMA/CD28/FASLG/GZMB/HLA-C/HLA-B/HLA-DOB/HLA-DRA/HLA-A/HLA-DPA1/IL12A
KEGG_ENDOCYTOSIS	KEGG_ENDOCYTOSIS	170	0.312918	1.40762	0.00870386	0.0232103	0.013411	5540	tags=32%, list=26%, signal=24%	IL2RG/ARRB2/PIP5K1C/EHD2/GRK5/ARRB1/CCR5/CSF1R/AP2A2/CBL/GRK6/SH3GL2/ACAP1/CHMP4B/NTRK1/DAB2/DNM1/HLA-F/VPS37C/PDGFRA/DNM2/HLA-G/HSPA2/AP2S1/HLA-E/IGF1R/RAB31/CLTA/KDR/SH3KBP1/RAB5C/GIT2/CXCR2/F2R/EPN1/ARAP3/VPS37B/SMAP2/SH3GL1/HLA-C/HLA-B/EHD1/AP2A1/ARFGAP1/EHD3/FGFR2/ARAP1/SMURF2/CBLB/ASAP1/CDC42/HLA-A/ADRB2/VPS45
KEGG_NICOTINATE_AND_NICOTINAMIDE_METABOLISM	KEGG_NICOTINATE_AND_NICOTINAMIDE_METABOLISM	23	-0.583593	-1.68152	0.0111459	0.028885	0.0166899	2535	tags=43%, list=12%, signal=38%	PNP/NT5E/NUDT12/ENPP3/NAMPT/QPRT/NNT/NNMT/ENPP1/AOX1
KEGG_ALLOGRAFT_REJECTION	KEGG_ALLOGRAFT_REJECTION	33	0.495306	1.63521	0.0110378	0.028885	0.0166899	6025	tags=67%, list=28%, signal=48%	CD86/HLA-DQA1/HLA-DMB/IFNG/HLA-DPB1/HLA-DOA/HLA-F/HLA-G/HLA-E/TNF/HLA-DMA/CD28/FASLG/GZMB/HLA-C/HLA-B/HLA-DOB/HLA-DRA/HLA-A/HLA-DPA1/IL12A/PRF1
KEGG_NEUROTROPHIN_SIGNALING_PATHWAY	KEGG_NEUROTROPHIN_SIGNALING_PATHWAY	122	0.321747	1.38705	0.0129781	0.0331663	0.0191636	6155	tags=36%, list=28%, signal=26%	PRKCD/MAPK11/ARHGDIB/GRB2/IRAK1/NGF/PIK3CG/PIK3CD/NTRK1/IRAK3/MAP3K3/IRAK4/PIK3R5/CSK/MAPK3/SH2B2/BDNF/MAPK10/MAPK12/YWHAE/FOXO3/FASLG/RAPGEF1/NFKBIE/MAP2K2/PIK3R2/CAMK4/MAPK7/SHC3/ATF4/ARHGDIA/RAC1/NGFR/MAPKAPK2/MAP3K1/CDC42/PIK3R3/SOS1/MAGED1/NFKBIA/AKT3/TP73/SH2B1/RPS6KA4
KEGG_MAPK_SIGNALING_PATHWAY	KEGG_MAPK_SIGNALING_PATHWAY	254	0.270144	1.28169	0.0166402	0.0419425	0.0242345	5525	tags=33%, list=26%, signal=25%	CACNA2D3/ARRB2/PLA2G3/TGFB1/FLNA/RAC2/CACNB3/FGF16/MAP4K1/PTPN7/ARRB1/RASGRP1/MAPK11/PRKCB/TAB1/GRB2/FGF20/CACNA2D4/NGF/CACNB4/NTRK1/MAP3K3/MRAS/PLA2G2D/PDGFRA/MAPK3/PLA2G5/BDNF/RRAS/RASGRP3/HSPA2/FGF11/TGFB2/MAPK10/PAK1/IL1A/MAPK12/DUSP4/NFATC4/MAP3K8/PDGFRB/TNF/RASGRP2/MKNK1/NFATC2/RASGRP4/MEF2C/FASLG/CD14/STK4/MAP2K2/CACNG5/MAPK7/FGF17/PRKACB/FGF12/TAOK2/ATF4/PDGFA/MAPK8IP1/PPP5C/DUSP7/MECOM/R…
KEGG_SYSTEMIC_LUPUS_ERYTHEMATOSUS	KEGG_SYSTEMIC_LUPUS_ERYTHEMATOSUS	50	-0.451705	-1.49465	0.0193327	0.0480706	0.0277753	1015	tags=16%, list=5%, signal=15%	C6/ELANE/CTSG/C5/C8B/C8G/C8A/C9
KEGG_FC_EPSILON_RI_SIGNALING_PATHWAY	KEGG_FC_EPSILON_RI_SIGNALING_PATHWAY	73	0.369011	1.45841	0.0210689	0.051689	0.0298661	3829	tags=37%, list=18%, signal=31%	PLA2G3/RAC2/VAV1/BTK/PRKCD/INPP5D/SYK/MAPK11/PRKCB/FCER1G/GRB2/LCP2/PIK3CG/PIK3CD/PIK3R5/PLA2G2D/MAPK3/PLA2G5/MAPK10/MAPK12/TNF/LAT/VAV3/MAP2K2/PIK3R2/IL3/LYN
KEGG_VIRAL_MYOCARDITIS	KEGG_VIRAL_MYOCARDITIS	65	0.364995	1.41288	0.0270125	0.0653987	0.0377876	6159	tags=54%, list=28%, signal=39%	SGCA/ITGB2/RAC2/MYH4/CD86/HLA-DQA1/MYH10/ITGAL/HLA-DMB/CAV1/EIF4G3/HLA-DPB1/HLA-DOA/HLA-F/HLA-G/HLA-E/SGCD/HLA-DMA/MYH9/CD28/MYH11/LAMA2/HLA-C/HLA-B/RAC1/CASP3/ICAM1/BID/HLA-DOB/HLA-DRA/HLA-A/HLA-DPA1/PRF1/EIF4G2/MYH1
KEGG_BASE_EXCISION_REPAIR	KEGG_BASE_EXCISION_REPAIR	32	-0.492188	-1.49989	0.0297641	0.0711247	0.0410961	7472	tags=59%, list=35%, signal=39%	OGG1/POLD4/MBD4/PCNA/LIG3/POLB/PARP1/POLE4/SMUG1/POLD3/PARP3/POLE2/POLE/NTHL1/POLE3/NEIL3/POLD2/NEIL2/UNG
KEGG_STEROID_BIOSYNTHESIS	KEGG_STEROID_BIOSYNTHESIS	16	-0.60799	-1.58569	0.0316963	0.0747708	0.0432028	2243	tags=62%, list=10%, signal=56%	NSDHL/SC5D/FDFT1/LSS/EBP/DHCR24/TM7SF2/MSMO1/SOAT2/DHCR7
KEGG_VIBRIO_CHOLERAE_INFECTION	KEGG_VIBRIO_CHOLERAE_INFECTION	51	0.394034	1.46404	0.0334746	0.0779662	0.0450491	6688	tags=43%, list=31%, signal=30%	CFTR/PRKCB/MUC2/SLC12A2/KCNQ1/TCIRG1/GNAS/ATP6V1G2/ADCY3/ATP6AP1/ATP6V0A2/ARF1/ATP6V1B2/PRKACB/ATP6V0C/ATP6V0E1/SEC61B/ATP6V1H/ATP6V1E1/SEC61A1/ATP6V0D1/PLCG2
KEGG_AUTOIMMUNE_THYROID_DISEASE	KEGG_AUTOIMMUNE_THYROID_DISEASE	46	0.393565	1.4432	0.0361184	0.0830723	0.0479994	6025	tags=59%, list=28%, signal=42%	CD86/IFNA21/HLA-DQA1/HLA-DMB/HLA-DPB1/HLA-DOA/HLA-F/HLA-G/IFNA17/HLA-E/IFNA7/HLA-DMA/CD28/TSHR/FASLG/GZMB/TPO/TG/HLA-C/HLA-B/HLA-DOB/HLA-DRA/HLA-A/HLA-DPA1/IFNA4/CTLA4/PRF1
KEGG_RIBOSOME	KEGG_RIBOSOME	69	0.357291	1.40149	0.0445332	0.101162	0.0584516	8971	tags=72%, list=41%, signal=43%	RPS11/RPL3L/RPS27/RPL18/RPS15A/RPL29/RPL36AL/RPS28/UBA52/RPS10/RPL27A/RPL36/RPL19/RPLP1/RPS7/RPL37A/RPS9/RPL34/RPS21/RPS15/RPS23/RPL12/RPL22/RPS29/RPL15/RPL38/RPS27A/RPL10L/RPL14/RPL23A/RPL35/RPS19/RPL26L1/RPS6/RPL11/RPL32/RPL22L1/RPL10A/RPS25/RPLP2/RPS18/RPS17/RPS5/RPL3/RPL30/RPL24/RPS24/RPS3/RPS16/RPS4X
KEGG_EPITHELIAL_CELL_SIGNALING_IN_HELICOBACTER_PYLORI_INFECTION	KEGG_EPITHELIAL_CELL_SIGNALING_IN_HELICOBACTER_PYLORI_INFECTION	67	0.356182	1.3848	0.047458	0.106491	0.0615309	6688	tags=46%, list=31%, signal=32%	CXCL8/MAPK11/CCL5/TCIRG1/CXCL1/CSK/ATP6V1G2/MAPK10/PAK1/MAPK12/IGSF5/ATP6AP1/ATP6V0A2/JAM2/LYN/CXCR2/ATP6V1B2/ATP6V0C/RAC1/ADAM10/ATP6V0E1/CASP3/MAP3K14/CDC42/JAM3/NFKBIA/ATP6V1H/ATP6V1E1/ATP6V0D1/NOD1/PLCG2
KEGG_SELENOAMINO_ACID_METABOLISM	KEGG_SELENOAMINO_ACID_METABOLISM	24	-0.508198	-1.4616	0.04947	0.109668	0.0633667	515	tags=42%, list=2%, signal=41%	SEPHS2/LCMT2/PAPSS2/AHCYL2/TRMT11/SCLY/MARS2/CBS/CTH/MAT1A
